# Supplementary material for: The impact of the COVID-19 pandemic on the lifestyle and behaviours, mental health and education of students studying healthcare-related courses at a British university
Source: BMC Med Educ. 2022 Feb 21;22:115. doi: 10.1186/s12909-022-03179-z (PMC8860134; doi:10.1186/s12909-022-03179-z)
Supplement: Supplementary file 1 — Additional file 1. [file 12909_2022_3179_MOESM1_ESM.xlsx]

## Sheet: Sheet 1
Unique Response Number	1. What course do you study?	2. What year of study are you in/ will you be in the academic year 2020/2021?	3. Gender?	3.a. If you selected Other, please specify how you prefer to self-describe:	4. Age?	5. Ethnicity?	5.a. If you selected Other, please specify your ethnic group:	6. Religion?	6.a. If you selected Other, please specify your religion:	7. EDUCATION: please choose one answer for each of the following questions. (important note: row 4 should say "your course" rather than specifically "medical school". Students studying any course can answer this question.)	7.1. 1. At the Beginning of the lockdown period, you were provided with all the information needed to continue with your academic studies.	7.2. 2. Sometimes you struggle to complete the learning outcomes in the context of the online delivery	7.3. 3. You are worried that your practical skills (e.g. clinical skills) will be affected.	7.4. 4. Since February 2020 (the start of the pandemic) you have considered leaving medical school.	7.5. 5. You are worried about the impact of COVID-19 might have on your future career.	7.6. 6. Your academic studies have been adequately supported since the start of the pandemic.	7.7. 7. Online teaching and resources provided by the university has made up for cancelled face-to-face teaching, including placements.	7.8. 8. Lockdown online teaching compares well to conventional lectures prior to lockdown.	7.9. 9. Online and virtual teaching and resources should be part of the standard curriculum even after lockdown ends.	8. Any other comments regarding medical education:	9. Since the start of the pandemic:	9.1. 10. Has your diet changed?	10. Since the start of the pandemic:	10.1. 11. Do you now smoke?	11. Since the start of the pandemic:	11.1. 12. Has your level of physical activity changed?	12. Any other comments regarding lifestyle & habits:	13. How has lockdown affected your emotions, feelings and certain aspects of your life?	13.1. 13. Sadness	13.2. 14. Irritability	13.3. 15. Fatigue	13.4. 16. Frustration	13.5. 17. Loneliness	13.6. 18. Sleep	13.7. 19. Appetite	14. The following questions ask you about your feelings throughout the lockdown. In each case, please answer how often you felt or thought a certain way.	14.1. 20. How often have you felt nervous and ‘stressed’?	14.2. 21. How often have you felt confident in your ability to handle your personal problems?	14.3. 22. How often have you found that you could not cope with all the things you had to do?	15. Please respond to the following in terms of how you feel:	15.1. 23. Feeling detached from others.	15.2. 24. Poor concentration and felt indecisive.	15.3. 25. Deteriorating work performance.	16. Throughout the lockdown, how often have you been affected by the following problems?	16.1. 26. Feeling nervous, anxious, or on edge.	16.2. 27. Worrying too much about different things.	16.3. 28. Trouble relaxing.	16.4. 29. Becoming easily annoyed or irritable.	16.5. 30. Feeling afraid, as if something awful might happen.
611710-611701-63868315	Medicine	3rd year	Male		23	Arab		Muslim			Disagree	Agree	Strongly Agree	Strongly Disagree	Neither Disagree nor Agree	Disagree	Disagree	Agree	Agree	Although online teaching went well considering the circumstances, I felt it lacked proper structure		Better than before		Not before or currently		Decreased			No Change	Slightly Increased	Slightly Increased	No Change	No Change	Slightly Decreased	No Change		Sometimes	Very Often	Almost Never		No	No	Yes		Not at all	Several days	Several days	Several days	Not at all
611710-611701-64904945	Medicine MbChB	3rd year	Male		23	White: English/ Welsh/ Scottish/ Northern Irish/ British		No religion			Agree	Agree	Neither Disagree nor Agree	Strongly Disagree	Strongly Disagree	Agree	Disagree	Agree	Strongly Agree			Worse than before		Yes, before and now		Decreased			No Change	Slightly Increased	Slightly Increased	No Change	No Change	Slightly Increased	Slightly Increased		Never	Fairly Often	Almost Never		Yes	Yes	Yes		Not at all	Several days	Several days	Several days	Not at all
611710-611701-64905108	Medicine	2nd year	Male		20	Asian: Indian		Hindu			Agree	Neither Disagree nor Agree	Agree	Strongly Disagree	Disagree	Strongly Agree	Agree	Agree	Strongly Agree			Better than before		Not before or currently		Active as before			No Change	No Change	Slightly Decreased	No Change	No Change	Slightly Increased	No Change		Almost Never	Very Often	Almost Never		Not Applicable	No	No		Not at all	Not at all	Not at all	Not at all	Not at all
611710-611701-64905508	Medicine	2nd year	Male		21	White: English/ Welsh/ Scottish/ Northern Irish/ British		No religion			Neither Disagree nor Agree	Neither Disagree nor Agree	Strongly Agree	Strongly Disagree	Neither Disagree nor Agree	Agree	Neither Disagree nor Agree	Neither Disagree nor Agree	Agree	Access to resources such as OSMOSIS etc was very helpful!		Same as before		Not before or currently		Increased	Sleep routine is worse now		Can’t Say	No Change	No Change	Slightly Increased	Slightly Increased	Slightly Decreased	Can’t Say		Sometimes	Fairly Often	Sometimes		Yes				Several days	Several days	Several days	Several days	Several days
611710-611701-64905997	Medicine	3rd year	Female		20	Asian: Indian		Hindu			Agree	Strongly Agree	Strongly Agree	Strongly Disagree	Agree	Agree	Neither Disagree nor Agree	Disagree	Strongly Disagree			Worse than before		Not before or currently		Decreased			No Change	No Change	No Change	No Change	No Change	No Change	No Change		Sometimes	Very Often	Never		No	No	No		Not at all	Not at all	Not at all	Not at all	Not at all
611710-611701-64906133	Medicine	2nd year	Male		19	Arab		Muslim			Agree	Agree	Strongly Agree	Strongly Disagree	Agree	Neither Disagree nor Agree	Disagree	Disagree	Agree	There is too much practical session that I have missed out on that will not be made up for later.		Worse than before		Not before or currently		Decreased			Slightly Increased	Slightly Increased	Marked Decrease	No Change	Slightly Increased	Marked Increased	Slightly Increased		Sometimes	Very Often	Almost Never		No	No	Yes		Several days	Several days	Several days	Not at all	Not at all
611710-611701-64906117	Medicine	3rd year	Female		20	Asian: Indian		Hindu			Strongly Disagree	Agree	Strongly Agree	Strongly Disagree	Strongly Agree	Neither Disagree nor Agree	Neither Disagree nor Agree	Agree	Strongly Agree			Worse than before		Not before or currently		Increased			Slightly Increased	Slightly Increased	Slightly Increased	Slightly Increased	No Change	Marked Increased	Slightly Decreased		Sometimes	Sometimes	Almost Never		No	Yes	Yes		Not at all	Not at all	Not at all	Not at all	Not at all
611710-611701-64906786	Medicine	2nd year	Male		21	Asian: Pakistani		Muslim			Neither Disagree nor Agree	Agree	Agree	Strongly Disagree	Neither Disagree nor Agree	Neither Disagree nor Agree	Agree	Disagree	Agree			Worse than before		Not before or currently		Decreased			No Change	No Change	No Change	No Change	No Change	Marked Decrease	No Change		Sometimes	Very Often	Almost Never		No	No	No		Not at all	Not at all	Several days	Several days	Not at all
611710-611701-64908178	Medicine	3rd year	Female		21	White: English/ Welsh/ Scottish/ Northern Irish/ British		Christian (all denominations)			Disagree	Disagree	Strongly Disagree	Strongly Agree	Strongly Disagree	Agree	Strongly Agree	Agree	Disagree			Worse than before		Not before or currently		Decreased			Slightly Increased	Slightly Increased	Slightly Increased	No Change	Slightly Decreased	Slightly Decreased	No Change		Fairly Often	Fairly Often	Sometimes		No	No	No		Several days	Several days	Several days	Several days	Nearly everyday
611710-611701-64908956	Medicine	3rd year	Male		20	Arab		Muslim			Disagree	Agree	Strongly Agree	Strongly Disagree	Disagree	Strongly Disagree	Strongly Disagree	Strongly Disagree	Agree			Same as before		Not before or currently		Decreased			Marked Decrease	Marked Decrease	Marked Decrease	Marked Decrease	Slightly Increased	Marked Increased	No Change		Almost Never	Very Often	Never		Yes	Yes	Yes		Not at all	Several days	Not at all	Not at all	Not at all
611710-611701-64910550	Medicine	2nd year	Female		26	White: English/ Welsh/ Scottish/ Northern Irish/ British		No religion			Disagree	Disagree	Strongly Agree	Neither Disagree nor Agree	Agree	Agree	Neither Disagree nor Agree	Neither Disagree nor Agree	Agree	I found the zoom lectures very effective. Especially as I was able to rewatch the recordings of some subject I found more challenging. I have missed the clinical skills and anatomy lessons terribly and am worried about the impact of this, especially the clinical skills as there simply is no other way to practice these effectively.		Better than before		Not before or currently		Active as before	I go to the gym less but I have a physically demanding day job		Can’t Say	Slightly Increased	Slightly Increased	Slightly Increased	Marked Decrease	Slightly Increased	Slightly Decreased		Very Often	Fairly Often	Sometimes		No	No	Yes		More than half of days	Nearly everyday	Several days	Several days	Nearly everyday
611710-611701-64911954	Medicine	3rd year	Male		23	Arab		Muslim			Disagree	Agree	Strongly Agree	Strongly Disagree	Agree	Strongly Disagree	Disagree	Disagree	Agree			Worse than before		Not before or currently		Decreased			Slightly Increased	Slightly Increased	No Change	No Change	Slightly Increased	Slightly Decreased	No Change		Sometimes	Fairly Often	Fairly Often		Yes	Yes	Yes		Several days	Several days	Several days	Several days	Not at all
611710-611701-64912202	Medicine	3rd year	Male		20	Arab		Muslim			Disagree	Disagree	Strongly Agree	Disagree	Neither Disagree nor Agree	Neither Disagree nor Agree	Neither Disagree nor Agree	Disagree	Disagree			Worse than before		Not before or currently		Decreased			No Change	No Change	Slightly Increased	Slightly Increased	Slightly Increased	Slightly Increased	Marked Increased		Sometimes	Fairly Often	Fairly Often		Yes	No	No		Not at all	Not at all	Not at all	Several days	Several days
611710-611701-64912999	Medicine	3rd year	Female		23	White: English/ Welsh/ Scottish/ Northern Irish/ British		Christian (all denominations)			Strongly Disagree	Strongly Agree	Strongly Agree	Strongly Disagree	Strongly Agree	Strongly Disagree	Disagree	Strongly Disagree	Agree			Better than before		Not before or currently		Increased			Marked Increased	Marked Increased	Marked Increased	Marked Increased	Marked Increased	Slightly Decreased	No Change		Very Often	Almost Never	Very Often		Yes	Yes	Yes		Nearly everyday	Nearly everyday	Nearly everyday	Nearly everyday	Nearly everyday
611710-611701-64913058	Medicine	3rd year	Female		24	Black: African		Christian (all denominations)			Agree	Agree	Strongly Agree	Neither Disagree nor Agree	Agree	Disagree	Disagree	Disagree	Agree			Same as before		Not before or currently		Decreased			Slightly Increased	Slightly Increased	Slightly Increased	Slightly Increased	Slightly Increased	Slightly Decreased	No Change		Fairly Often	Fairly Often	Sometimes		Yes	Yes	Yes		More than half of days	More than half of days	More than half of days	More than half of days	More than half of days
611710-611701-64913721	Medicine	3rd year	Male		21	Asian: Chinese		Christian (all denominations)			Disagree	Agree	Strongly Agree	Disagree	Agree	Disagree	Strongly Disagree	Neither Disagree nor Agree	Agree	None.		Better than before		Yes, before but not now		Decreased	None.		No Change	Slightly Increased	Slightly Increased	Slightly Increased	Slightly Decreased	Slightly Decreased	No Change		Sometimes	Sometimes	Sometimes		Yes	Yes	Yes		Several days	Several days	Several days	Several days	Several days
611710-611701-64914840	Medicine	2nd year	Female		26	White: English/ Welsh/ Scottish/ Northern Irish/ British		No religion			Agree	Agree	Agree	Disagree	Strongly Agree	Disagree	Strongly Disagree	Disagree	Disagree			Same as before		Yes, before but not now		Increased			No Change	Slightly Increased	Slightly Increased	Slightly Increased	Slightly Decreased	No Change	No Change		Fairly Often	Sometimes	Almost Never		No	Yes	Yes		More than half of days	More than half of days	Several days	Several days	More than half of days
611710-611701-64917154	Medicine	3rd year	Female		20	Asian: Indian		Hindu			Neither Disagree nor Agree	Agree	Strongly Agree	Strongly Disagree	Agree	Neither Disagree nor Agree	Agree	Neither Disagree nor Agree	Agree			Same as before		Not before or currently		Decreased			No Change	Slightly Increased	Slightly Increased	No Change	Slightly Increased	Slightly Increased	No Change		Fairly Often	Sometimes	Fairly Often		Yes	Yes	No		Not at all	Several days	Several days	Several days	Several days
611710-611701-64921771	Medicine	3rd year	Male		26	White: English/ Welsh/ Scottish/ Northern Irish/ British		No religion			Neither Disagree nor Agree	Neither Disagree nor Agree	Agree	Strongly Disagree	Agree	Disagree	Strongly Disagree	Neither Disagree nor Agree	Agree	Registered medical staff shouldn’t have to do a PGCert to be able to teach full time and pass on medical knowledge as a lecturer		Better than before		Not before or currently		Active as before	Due to not wanting to share the train carriages with others I have begun cycling (15 miles) to get to my part time job		No Change	No Change	Slightly Increased	No Change	No Change	No Change	No Change		Almost Never	Very Often	Never		No	No	No		Not at all	Not at all	Several days	Not at all	Not at all
611710-611701-64924303	Medicine	3rd year	Female		20	White: English/ Welsh/ Scottish/ Northern Irish/ British		Christian (all denominations)			Agree	Agree	Strongly Agree	Disagree	Agree	Agree	Disagree	Neither Disagree nor Agree	Agree			Better than before		Not before or currently		Increased			Slightly Increased	Slightly Increased	Slightly Decreased	Slightly Increased	Marked Increased	Slightly Increased	No Change		Very Often	Fairly Often	Sometimes		Yes	Yes	Not Applicable		Nearly everyday	Nearly everyday	More than half of days	Nearly everyday	More than half of days
611710-611701-64928259	Medicine	3rd year	Female		20	Asian: Indian		Sikh			Agree	Agree	Strongly Agree	Disagree	Agree	Neither Disagree nor Agree	Agree	Disagree	Agree			Same as before		Not before or currently		Decreased			Slightly Increased	Slightly Increased	Slightly Increased	Slightly Increased	No Change	Slightly Decreased	Slightly Decreased		Sometimes	Fairly Often	Sometimes		Yes	No	Yes		Several days	Not at all	Several days	Not at all	Several days
611710-611701-64975966	Medicine	3rd year	Female		20	White: English/ Welsh/ Scottish/ Northern Irish/ British		No religion			Agree	Disagree	Neither Disagree nor Agree	Strongly Disagree	Disagree	Agree	Neither Disagree nor Agree	Agree	Agree			Same as before		Not before or currently		Increased			No Change	No Change	No Change	Slightly Increased	Slightly Increased	Slightly Increased	No Change		Sometimes	Very Often	Almost Never		No	No	No		Several days	Not at all	Not at all	Several days	Not at all
611710-611701-65180318	Medicine	3rd year	Male		20	Asian: Bangladeshi		Muslim			Agree	Agree	Disagree	Strongly Disagree	Strongly Disagree	Disagree	Strongly Disagree	Strongly Disagree	Agree			Same as before		Not before or currently		Active as before			No Change	Slightly Increased	No Change	No Change	Slightly Increased	No Change	No Change		Never	Very Often	Never		Yes	No	Yes		Not at all	Not at all	Not at all	Not at all	Not at all
611710-611701-65180949	Medicine	2nd year	Female		19	White: English/ Welsh/ Scottish/ Northern Irish/ British		No religion			Strongly Disagree	Agree	Strongly Agree	Agree	Strongly Agree	Disagree	Strongly Disagree	Strongly Disagree	Neither Disagree nor Agree			Better than before		Not before or currently		Active as before			Slightly Increased	Slightly Increased	Marked Increased	Slightly Increased	Slightly Increased	Marked Decrease	Slightly Decreased		Very Often	Sometimes	Sometimes		Yes	Yes	Yes		Several days	Several days	Several days	Several days	More than half of days
611710-611701-65238328	Medicine	2nd year	Female		19	Asian: Indian		Hindu			Agree	Neither Disagree nor Agree	Strongly Agree	Strongly Disagree	Agree	Agree	Neither Disagree nor Agree	Disagree	Disagree			Same as before		Not before or currently		Increased			No Change	No Change	No Change	No Change	No Change	No Change	No Change		Sometimes	Fairly Often	Sometimes		No	No	No		Several days	Several days	Several days	Not at all	Not at all
611710-611701-65238969	Medicine	3rd year	Female		23	Black: African		Christian (all denominations)			Strongly Disagree	Disagree	Strongly Agree	Agree	Strongly Agree	Disagree	Disagree	Agree	Strongly Agree	So far I like how Year 3 is being delivered but in year 2 at the start of the lockdown they were veryyy late to give us the online lectures and resources we needed, they ended up having revision lectures a few days before our exams which left us very little time to revise! And I still don’t understand Renal block, few people do		Same as before		Not before or currently		Increased	I go to the park a lot more, I exercise a lot more and spend more time outdoors which is great		Marked Increased	Slightly Increased	No Change	Marked Increased	Slightly Increased	No Change	No Change		Very Often	Sometimes	Almost Never		Yes	No	No		Nearly everyday	More than half of days	Several days	Several days	Nearly everyday
611710-611701-65339701	Paramedic Science	3rd year	Female		20	White: English/ Welsh/ Scottish/ Northern Irish/ British		No religion			Neither Disagree nor Agree	Neither Disagree nor Agree	Agree	Disagree	Agree	Neither Disagree nor Agree	Neither Disagree nor Agree	Neither Disagree nor Agree	Neither Disagree nor Agree			Same as before		Not before or currently		Decreased			No Change	Slightly Increased	No Change	Slightly Increased	Slightly Increased	No Change	No Change		Fairly Often	Sometimes	Sometimes		Yes	Yes	No		Several days	Several days	Several days	Several days	Several days
611710-611701-65339700	Paramedic science	2nd year	Female		19	White: English/ Welsh/ Scottish/ Northern Irish/ British		No religion			Strongly Disagree	Agree	Agree	Agree	Agree	Strongly Disagree	Strongly Disagree	Disagree	Agree			Same as before		Not before or currently		Decreased			Marked Increased	Marked Increased	Marked Increased	Marked Increased	Marked Increased	No Change	Slightly Decreased		Fairly Often	Fairly Often	Sometimes		Yes	Yes	Yes		Several days	More than half of days	More than half of days	Several days	Not at all
611710-611701-65339699	MRI MSc	2nd year	Male		34	White: English/ Welsh/ Scottish/ Northern Irish/ British		No religion			Disagree	Agree	Strongly Disagree	Disagree	Strongly Disagree	Strongly Disagree	Disagree	Disagree	Disagree			Same as before		Not before or currently		Active as before			Slightly Increased	Marked Increased	Slightly Increased	Slightly Increased	Slightly Decreased	Slightly Decreased	No Change		Sometimes	Sometimes	Sometimes		No	No	No		Not at all	More than half of days	Several days	More than half of days	Several days
611710-611701-65339690	Paramedic studies	1st year	Female		37	White: English/ Welsh/ Scottish/ Northern Irish/ British		Christian (all denominations)			Disagree	Strongly Agree	Strongly Agree	Agree	Strongly Agree	Disagree	Strongly Disagree	Strongly Disagree	Disagree			Worse than before		Not before or currently		Decreased			Marked Increased	Marked Increased	Marked Increased	Marked Increased	Marked Increased	Marked Decrease	No Change		Very Often	Very Often	Very Often		Yes	Yes	Yes		Nearly everyday	Nearly everyday	Nearly everyday	Nearly everyday	Nearly everyday
611710-611701-65339766	Medical Science	4th year	Male		22	White: English/ Welsh/ Scottish/ Northern Irish/ British		No religion			Disagree	Agree	Strongly Agree	Neither Disagree nor Agree	Strongly Agree	Disagree	Strongly Disagree	Strongly Disagree	Agree			Better than before		Not before or currently		Increased			Slightly Increased	No Change	Slightly Increased	No Change	Marked Increased	No Change	No Change		Fairly Often	Sometimes	Sometimes		Yes	Yes	Yes		More than half of days	More than half of days	Several days	Not at all	Several days
611710-611701-65339840	Paramedic science	Graduated last year	Female		21	White: English/ Welsh/ Scottish/ Northern Irish/ British		Christian (all denominations)			Agree	Strongly Agree	Strongly Agree	Disagree	Agree	Strongly Disagree	Strongly Disagree	Strongly Disagree	Strongly Disagree			Same as before		Not before or currently		Active as before			No Change	No Change	Slightly Increased	Slightly Increased	Slightly Increased	No Change	No Change		Fairly Often	Fairly Often	Almost Never		No	Yes	Yes		Several days	Several days	Not at all	Several days	Several days
611710-611701-65339703	Medical science	3rd year	Female		21	Other	White European	No religion			Neither Disagree nor Agree	Strongly Agree	Strongly Agree	Strongly Disagree	Agree	Disagree	Strongly Disagree	Strongly Disagree	Neither Disagree nor Agree			Same as before		Not before or currently		Decreased			Slightly Increased	Marked Increased	No Change	Marked Increased	Slightly Increased	No Change	No Change		Fairly Often	Sometimes	Sometimes		Yes	Yes	Yes		Several days	Several days	Not at all	Not at all	Several days
611710-611701-65339825	BSc Paramedic Science	2nd year	Female		27	White: English/ Welsh/ Scottish/ Northern Irish/ British		Christian (all denominations)			Strongly Disagree	Agree	Strongly Agree	Agree	Strongly Agree	Strongly Disagree	Strongly Disagree	Strongly Disagree	Strongly Disagree			Worse than before		Not before but now yes		Decreased			Marked Increased	Marked Increased	Marked Increased	Marked Increased	Marked Increased	Marked Increased	Marked Decrease		Very Often	Never	Very Often		Yes	Yes	Yes		Nearly everyday	Nearly everyday	Nearly everyday	Nearly everyday	Nearly everyday
611710-611701-65339818	Msc healthcare management	1st year	Female		33	White: English/ Welsh/ Scottish/ Northern Irish/ British		Christian (all denominations)			Agree	Disagree	Neither Disagree nor Agree	Disagree	Disagree	Agree	Agree	Agree	Strongly Agree			Same as before		Not before or currently		Active as before			No Change	No Change	No Change	No Change	No Change	No Change	No Change		Sometimes	Very Often	Never		No	No	No		Not at all	Not at all	Not at all	Not at all	Not at all
611710-611701-65339708	Medical science	3rd year	Female		40	White: English/ Welsh/ Scottish/ Northern Irish/ British		Christian (all denominations)			Agree	Strongly Agree	Strongly Agree	Agree	Agree	Neither Disagree nor Agree	Disagree	Disagree	Disagree	I feel it is too early to ask these questions. My course hasn't started yet. My course ended in April and it was very new and scary for everyone then. I feel like communication could have been better , but haven't sampled any of the new online strategies yet. I am currently anxious about the upcoming year . Maybe ask these questions again in December ? I feel I'd be able to give a clearer answer		Worse than before		Not before or currently		Decreased			No Change	Slightly Increased	Slightly Increased	Slightly Increased	Slightly Increased	Slightly Increased	Marked Increased		Sometimes	Sometimes	Almost Never		Yes	Yes	Yes		Several days	Several days	Several days	Several days	Not at all
611710-611701-65339861	BSc (Hons) Paramedic Science	2nd year	Male		22	White: English/ Welsh/ Scottish/ Northern Irish/ British		Christian (all denominations)			Strongly Disagree	Agree	Strongly Agree	Disagree	Agree	Strongly Disagree	Strongly Disagree	Strongly Disagree	Agree			Same as before		Not before or currently		Decreased			Slightly Increased	No Change	No Change	No Change	Slightly Increased	Slightly Increased	No Change		Almost Never	Very Often	Almost Never		No	Yes	Yes		Not at all	Not at all	Not at all	Not at all	Not at all
611710-611701-65339886	Operating department practitioner	1st year	Male		18	White: English/ Welsh/ Scottish/ Northern Irish/ British		No religion			Agree	Neither Disagree nor Agree	Agree	Strongly Disagree	Disagree	Disagree	Neither Disagree nor Agree	Disagree	Neither Disagree nor Agree			Same as before		Not before or currently		Inactive as before			No Change	No Change	Slightly Decreased	No Change	Slightly Increased	Slightly Increased	No Change		Sometimes	Sometimes	Sometimes		Yes	No	No		Not at all	Not at all	Not at all	Not at all	Not at all
611710-611701-65339765	MSc Healthcare Management	2nd year	Female		44	White: English/ Welsh/ Scottish/ Northern Irish/ British		Christian (all denominations)			Strongly Agree	Strongly Disagree	Neither Disagree nor Agree	Strongly Disagree	Strongly Disagree	Strongly Agree	Strongly Agree	Strongly Agree	Strongly Agree	My course is non fave to face anyway. It is all online via distance learning.		Same as before		Not before or currently		Active as before					Marked Decrease	Marked Decrease	Marked Decrease	Slightly Increased	Slightly Increased		Sometimes	Very Often	Sometimes		Yes	No	Not Applicable		Several days	Several days	Not at all	Not at all	Several days
611710-611701-65339824	Operating department Practitioner	1st year	Female		25	White: English/ Welsh/ Scottish/ Northern Irish/ British		No religion			Strongly Agree	Neither Disagree nor Agree	Agree	Disagree	Neither Disagree nor Agree	Strongly Agree	Neither Disagree nor Agree	Neither Disagree nor Agree	Neither Disagree nor Agree			Same as before		Not before or currently		Increased			No Change	No Change	Marked Increased	Slightly Increased	No Change	Marked Increased	No Change		Very Often	Fairly Often	Sometimes		No	Yes	Not Applicable		More than half of days	Nearly everyday	Nearly everyday	Several days	Several days
611710-611701-65339804	MSc Pharmaceutical Sciences	Graduated last year	Female		23	White: Irish		No religion			Agree	Strongly Agree	Strongly Agree	Strongly Disagree	Neither Disagree nor Agree	Disagree	Disagree	Neither Disagree nor Agree	Neither Disagree nor Agree			Worse than before		Yes, before and now		Decreased			Slightly Increased	No Change	No Change	Marked Increased	Slightly Increased	No Change	No Change		Very Often	Sometimes	Sometimes		Yes	Yes	Yes		Several days	Nearly everyday	More than half of days	More than half of days	Nearly everyday
611710-611701-65339712	Medical Science	2nd year	Female		21	Other	Mixed: White	Christian (all denominations)			Agree	Neither Disagree nor Agree	Agree	Strongly Disagree	Neither Disagree nor Agree	Agree	Neither Disagree nor Agree	Agree	Agree			Same as before		Not before or currently		Decreased			Can’t Say	No Change	Slightly Increased	Slightly Increased	Can’t Say	Slightly Increased	Can’t Say		Very Often	Sometimes	Sometimes		Not Applicable	Yes	Yes		Several days	More than half of days	Several days	Several days	Nearly everyday
611710-611701-65339893	Medical Science BSc	2nd year	Male		34	White: English/ Welsh/ Scottish/ Northern Irish/ British		No religion			Agree	Disagree	Agree	Strongly Disagree	Disagree	Agree	Agree	Agree	Neither Disagree nor Agree			Better than before		Not before or currently		Increased			No Change	Slightly Increased	Slightly Decreased	Slightly Decreased	Slightly Increased	Slightly Increased	No Change		Almost Never	Fairly Often	Almost Never		Yes	Yes	No		Not at all	Not at all	Several days	Several days	Not at all
611710-611701-65340223	Nutritional science	4th year	Female		25	White: English/ Welsh/ Scottish/ Northern Irish/ British		No religion			Disagree	Agree	Strongly Agree	Neither Disagree nor Agree	Agree	Strongly Disagree	Strongly Disagree	Strongly Disagree	Neither Disagree nor Agree			Worse than before		Not before or currently		Decreased			Marked Decrease	Marked Decrease	No Change	Slightly Decreased	Marked Decrease	No Change	Slightly Increased		Fairly Often	Sometimes	Fairly Often		Yes	Yes	Yes		Nearly everyday	Nearly everyday	Nearly everyday	Nearly everyday	More than half of days
611710-611701-65340228	MBA healthcare management	1st year	Female		25	Asian: Indian		Hindu			Strongly Agree	Strongly Agree	Strongly Agree	Strongly Disagree	Strongly Agree	Disagree	Disagree	Disagree	Disagree			Same as before		Not before or currently		Decreased			No Change	No Change	Slightly Increased	Slightly Increased	No Change	Slightly Increased	Slightly Decreased		Fairly Often	Very Often	Sometimes		No	Yes	Yes		Several days	Several days	Several days	Several days	Several days
611710-611701-65339978	MBA healthcare Management	1st year	Female		25	Asian: Indian		Hindu			Neither Disagree nor Agree	Strongly Agree	Agree		Neither Disagree nor Agree	Disagree	Strongly Disagree	Strongly Disagree	Neither Disagree nor Agree			Better than before		Not before or currently		Decreased			Slightly Increased	Slightly Increased	Slightly Increased	Slightly Increased	Slightly Increased	Marked Decrease	Slightly Decreased		Fairly Often	Very Often	Sometimes		Yes	No	No		Several days	Several days	Several days	More than half of days	More than half of days
611710-611701-65339809	Paramedic science	3rd year	Female		21	White: English/ Welsh/ Scottish/ Northern Irish/ British		No religion			Disagree	Strongly Agree	Strongly Agree	Strongly Disagree	Strongly Agree	Disagree	Strongly Disagree	Strongly Disagree	Strongly Agree			Same as before		Not before or currently		Active as before			Slightly Increased	Marked Increased	Marked Increased	Marked Increased	Slightly Increased	No Change	Slightly Decreased		Fairly Often	Almost Never	Sometimes		Yes	Yes	No		Several days	Nearly everyday	More than half of days	More than half of days	More than half of days
611710-611701-65340293	Public Health	1st year	Male		21	White: English/ Welsh/ Scottish/ Northern Irish/ British		No religion			Agree	Agree	Neither Disagree nor Agree	Disagree	Strongly Disagree	Neither Disagree nor Agree	Neither Disagree nor Agree	Disagree	Strongly Disagree	The classroom provides a distraction free peer supported environment of learning that I don’t believe can be replicated via online learning.		Worse than before		Not before or currently		Decreased			No Change	No Change	Slightly Decreased	No Change	Slightly Increased	Marked Increased	No Change		Fairly Often	Fairly Often	Sometimes		No	Yes	No		Not at all	Not at all	Not at all	Not at all	Several days
611710-611701-65340410	Medical Science	2nd year	Female		20	White: English/ Welsh/ Scottish/ Northern Irish/ British		Christian (all denominations)			Strongly Agree	Strongly Disagree	Neither Disagree nor Agree	Strongly Disagree	Strongly Agree	Strongly Agree	Strongly Agree	Strongly Agree	Strongly Agree			Better than before		Not before or currently		Increased	Regular sleep schedule. Not driving tired.		Slightly Decreased	No Change	Marked Decrease	Slightly Decreased	No Change	Marked Increased	Marked Increased		Almost Never	Fairly Often	Almost Never		Not Applicable	No	No		Not at all	Not at all	Not at all	Not at all	Not at all
611710-611701-65340365	Pharmaceutical science	1st year	Female		19	Other	White: Portuguese	Christian (all denominations)			Neither Disagree nor Agree	Agree	Agree	Neither Disagree nor Agree	Agree	Neither Disagree nor Agree	Neither Disagree nor Agree	Neither Disagree nor Agree	Neither Disagree nor Agree			Same as before		Yes, before and now		Active as before			Slightly Decreased	No Change	No Change	No Change	Slightly Decreased	No Change	No Change		Sometimes	Fairly Often	Almost Never		No	No	No		Several days	Several days	Not at all	Not at all	Several days
611710-611701-65340650	Paramedic Science		Female		20	Other	White British American	Christian (all denominations)			Agree	Strongly Agree	Strongly Agree	Strongly Disagree	Strongly Disagree	Disagree	Strongly Disagree	Strongly Disagree	Agree			Better than before		Not before or currently		Increased			No Change	No Change	No Change	Slightly Increased	Slightly Increased	Marked Increased	No Change		Sometimes	Fairly Often	Sometimes		No	No	No		Several days	Several days	Not at all	Several days	Several days
611710-611701-65340388	Operating Department Practice	1st year	Female		54	White: English/ Welsh/ Scottish/ Northern Irish/ British		Christian (all denominations)			Neither Disagree nor Agree	Agree	Strongly Agree	Neither Disagree nor Agree	Agree	Neither Disagree nor Agree	Disagree	Neither Disagree nor Agree	Disagree	Learning Clinical skills on pla cement is really important and one of the main reasons I chose the course. Concerned I won’t get enough experience during first year.		Same as before		Not before or currently		Active as before			Slightly Increased	Slightly Increased	No Change	Slightly Increased	No Change	Slightly Decreased	Slightly Decreased		Sometimes	Fairly Often	Sometimes		Yes	Yes			Several days	Several days	Several days	Several days	Several days
611710-611701-65340847	paramedic science	3rd year	Female		20	White: English/ Welsh/ Scottish/ Northern Irish/ British		No religion			Strongly Disagree	Agree	Strongly Agree	Disagree	Agree	Strongly Disagree	Strongly Disagree	Strongly Disagree	Neither Disagree nor Agree			Better than before		Not before or currently		Increased			No Change	No Change	No Change	No Change	No Change	No Change	No Change		Sometimes	Fairly Often	Never		No	No	No		Not at all	Not at all	Not at all	Not at all	Not at all
611710-611701-65339855	Paramedic science (BSc)	3rd year	Female		20	White: English/ Welsh/ Scottish/ Northern Irish/ British		No religion			Agree	Neither Disagree nor Agree	Strongly Agree	Strongly Disagree	Strongly Agree	Neither Disagree nor Agree	Strongly Disagree	Strongly Disagree	Agree	Didn't receive proper online lectures. Just given Q+As and a small introduction each week about 10-30 minutes. Although we have fed this back to the course this week and they responded that they will change this and had been doing this for flexibility of the students, understandably. They apologised and said they will change it. So this issue is hopefully being sorted for future learning.		Better than before		Not before or currently		Increased			No Change	Slightly Increased	Marked Increased	Slightly Increased	Slightly Increased	Slightly Decreased	Slightly Increased		Fairly Often	Fairly Often	Almost Never		Yes	No	No		Several days	More than half of days	More than half of days	Several days	Not at all
611710-611701-65340923	Medical Science	3rd year	Male		21	White: English/ Welsh/ Scottish/ Northern Irish/ British		No religion			Neither Disagree nor Agree	Agree	Agree	Strongly Disagree	Strongly Disagree	Agree	Disagree	Disagree	Neither Disagree nor Agree			Better than before		Yes, before and now		Active as before			Marked Increased	Marked Increased	Marked Increased	Marked Increased	Marked Increased	Marked Increased	Marked Increased		Very Often	Fairly Often	Very Often		Yes	Yes	Yes		Nearly everyday	Nearly everyday	Nearly everyday	Nearly everyday	Nearly everyday
611710-611701-65339954	Operating department practitioner	3rd year	Female		27	White: English/ Welsh/ Scottish/ Northern Irish/ British		Christian (all denominations)			Neither Disagree nor Agree	Strongly Agree	Strongly Agree	Neither Disagree nor Agree	Strongly Agree	Strongly Disagree	Disagree	Neither Disagree nor Agree	Agree			Worse than before		Not before or currently		Decreased	Very tired, no energy, been at home for so long, now finding it extremely overwhelming coming back to placement		Marked Increased	Marked Increased		Marked Increased	Slightly Increased	Marked Decrease	Marked Increased		Very Often	Almost Never	Very Often		Yes	Yes	Yes		Nearly everyday	Nearly everyday	Nearly everyday	Nearly everyday	Nearly everyday
611710-611701-65340939	Paramedic Science	2nd year	Female		21	White: English/ Welsh/ Scottish/ Northern Irish/ British		No religion			Neither Disagree nor Agree	Neither Disagree nor Agree	Strongly Agree	Strongly Disagree	Agree	Neither Disagree nor Agree	Strongly Disagree	Strongly Disagree	Disagree	Online learning cannot replace the valuable lessons learnt on clinical placement.		Better than before		Not before or currently		Decreased			Marked Increased	No Change	Slightly Increased	Slightly Increased	Marked Increased	No Change	Slightly Decreased		Fairly Often	Sometimes	Fairly Often		Yes	Yes	Yes		More than half of days	More than half of days	Nearly everyday	Not at all	Not at all
611710-611701-65340898	Medical Science	3rd year	Female		25	Other	White - Portuguese	No religion			Disagree	Strongly Agree	Strongly Agree	Neither Disagree nor Agree	Agree	Disagree	Strongly Disagree	Strongly Disagree	Disagree			Same as before		Not before but now yes		Decreased			Slightly Increased	No Change	Marked Increased	Marked Increased	Slightly Increased	Slightly Decreased	Slightly Decreased		Very Often	Almost Never	Fairly Often		Yes	Yes	Yes		More than half of days	Nearly everyday	Nearly everyday	More than half of days	More than half of days
611710-611701-65340848	Operating department practice	2nd year	Female		33	Mixed: White and Black Caribbean		No religion				Agree	Strongly Agree	Agree	Strongly Agree	Disagree	Strongly Disagree	Agree	Agree	Online teaching resources have been adequate but can't in any way make up for the practical placement I missed out on. I also feel there has been a lack of guidance on returning to placement and what may happen in the future with placement for students if there is a second wave.		Same as before		Not before or currently		Active as before			Marked Increased	No Change	No Change	Slightly Increased	Slightly Increased	Marked Decrease	No Change		Very Often	Sometimes	Fairly Often		Yes	Yes	Yes		More than half of days	More than half of days	More than half of days	Several days	More than half of days
611710-611701-65341347	BSc (Hons) Medical Science	3rd year	Female		20	Other	Tamil (Sri Lanka)	No religion			Strongly Disagree	Neither Disagree nor Agree	Strongly Agree	Strongly Disagree	Strongly Agree	Neither Disagree nor Agree	Strongly Disagree	Strongly Disagree	Strongly Agree	I don't go to medical school		Better than before		Not before or currently		Decreased			No Change	No Change	Marked Increased	No Change	No Change	Marked Decrease	Marked Decrease		Very Often	Never	Never		Yes	Yes	Yes		Nearly everyday	Nearly everyday	Nearly everyday	Nearly everyday	Nearly everyday
611710-611701-65341388	Paramedic	1st year	Male		42	White: English/ Welsh/ Scottish/ Northern Irish/ British		No religion			Neither Disagree nor Agree	Neither Disagree nor Agree	Strongly Agree	Disagree	Neither Disagree nor Agree	Disagree	Neither Disagree nor Agree	Disagree	Neither Disagree nor Agree			Same as before		Not before or currently		Active as before			No Change	No Change	No Change	No Change	No Change	No Change	No Change		Sometimes	Sometimes	Sometimes		Yes	Yes	No		Not at all	More than half of days	More than half of days	Several days	Not at all
611710-611701-65341475	Msc MRI	2nd year	Female		34	Black: African		Christian (all denominations)			Neither Disagree nor Agree	Agree	Agree	Agree	Agree	Disagree	Neither Disagree nor Agree	Neither Disagree nor Agree	Agree			Better than before		Not before or currently		Increased			Marked Increased	Marked Increased	Slightly Increased	Marked Increased	Marked Increased	Slightly Increased	Slightly Increased		Fairly Often	Fairly Often	Fairly Often		Yes	Yes	Yes		More than half of days	More than half of days	Nearly everyday	More than half of days	More than half of days
611710-611701-65341123	Paramedic science	Graduated last year	Male		35	White: English/ Welsh/ Scottish/ Northern Irish/ British		No religion			Strongly Disagree	Agree	Agree	Strongly Disagree	Agree	Strongly Disagree	Strongly Disagree	Strongly Agree	Neither Disagree nor Agree	The online teaching was extremely poor. But so was the delivery before lockdown.		Same as before		Not before or currently		Active as before			Marked Increased	No Change	Slightly Increased	Slightly Increased	Marked Increased	No Change	No Change		Almost Never	Very Often	Never		Yes	No	No		Several days	Several days	Several days	Several days	Not at all
611710-611701-65342091	Paramedic science	3rd year	Male		21	White: English/ Welsh/ Scottish/ Northern Irish/ British		No religion			Disagree	Agree	Strongly Agree	Disagree	Disagree	Disagree	Disagree	Strongly Disagree	Strongly Disagree			Worse than before		Not before or currently		Increased			No Change	Slightly Increased	No Change	Slightly Increased	No Change	No Change	No Change		Sometimes	Fairly Often	Almost Never		Not Applicable	Yes	Not Applicable		Several days	Several days	Several days	Several days	Not at all
611710-611701-65341995	ODP	1st year	Female		28	Other	Filipino	Christian (all denominations)			Agree	Neither Disagree nor Agree	Strongly Agree	Strongly Disagree	Strongly Agree	Neither Disagree nor Agree	Neither Disagree nor Agree	Disagree	Agree			Better than before		Not before or currently		Active as before			Slightly Increased	Slightly Increased	No Change	Slightly Increased	Slightly Increased	No Change	Marked Increased		Sometimes	Sometimes	Sometimes		Yes	Yes	Yes		More than half of days	More than half of days	More than half of days	Several days	More than half of days
611710-611701-65339772	BSc paramedic science	2nd year	Female		19	White: English/ Welsh/ Scottish/ Northern Irish/ British		No religion			Disagree	Neither Disagree nor Agree	Agree	Agree	Agree	Disagree	Strongly Disagree	Strongly Disagree	Disagree			Worse than before		Not before or currently		Decreased			Slightly Increased	Slightly Increased	Slightly Increased	Slightly Increased	Slightly Increased	Slightly Increased	Slightly Increased		Sometimes	Fairly Often	Almost Never		Yes	No	Yes		Several days	Several days	Several days	Several days	Several days
611710-611701-65342358	Paramedic Science	2nd year	Male		21	Other	Mixed afro-euroasian	Christian (all denominations)			Disagree	Disagree	Strongly Agree	Neither Disagree nor Agree	Strongly Agree	Disagree	Strongly Disagree	Strongly Disagree	Neither Disagree nor Agree			Worse than before		Yes, before and now		Decreased			Marked Increased	Marked Increased	Marked Increased	Marked Increased	Marked Increased	No Change	Slightly Decreased		Fairly Often	Sometimes	Sometimes		Yes	No	No		Several days	Several days	Several days	More than half of days	Not at all
611710-611701-65342802	Medical science	2nd year	Female		27	White: English/ Welsh/ Scottish/ Northern Irish/ British		Christian (all denominations)			Agree	Neither Disagree nor Agree	Strongly Agree	Strongly Disagree	Agree	Agree	Agree	Neither Disagree nor Agree	Disagree			Worse than before		Not before but now yes		Decreased			Marked Increased	Marked Increased	Marked Increased	Marked Increased	Marked Increased	Marked Increased	No Change		Very Often	Sometimes	Very Often		Yes	Yes	Yes		Nearly everyday	Nearly everyday	Nearly everyday	Nearly everyday	Nearly everyday
611710-611701-65343006	Medical science	1st year	Female		18	White: English/ Welsh/ Scottish/ Northern Irish/ British		No religion			Strongly Agree	Strongly Agree	Strongly Agree	Disagree	Agree	Neither Disagree nor Agree	Neither Disagree nor Agree	Neither Disagree nor Agree	Strongly Agree			Better than before		Not before or currently		Increased			Slightly Increased	Slightly Increased	Slightly Increased	Slightly Increased	Slightly Increased	No Change	Slightly Decreased		Fairly Often	Fairly Often	Sometimes		Not Applicable	No	No		Several days	Several days	Not at all	Several days	Several days
611710-611701-65339702	Pharmaceutical Science	Graduated last year	Female		23	Asian: Indian		Sikh			Disagree	Agree	Agree	Neither Disagree nor Agree	Strongly Agree	Disagree	Neither Disagree nor Agree	Strongly Disagree	Strongly Agree	The university should have just continued in September as not all student work well at home		Worse than before		Not before or currently		Active as before			Slightly Increased	Slightly Increased	Slightly Increased	Slightly Increased	Slightly Increased	Marked Increased	Slightly Decreased		Fairly Often	Fairly Often	Fairly Often		Yes	Yes	Yes		More than half of days	More than half of days	Several days	More than half of days	Nearly everyday
611710-611701-65343532	MSc Healthcare Management	Graduated last year	Female		43	Other	White Bulgarian	Christian (all denominations)			Strongly Agree	Disagree	Neither Disagree nor Agree	Strongly Disagree	Agree	Strongly Agree	Agree	Agree	Agree			Same as before		Not before or currently		Decreased	Not much choice for indoors activities.		Slightly Increased	No Change	No Change	Slightly Increased	Can’t Say	No Change	No Change		Sometimes	Very Often	Sometimes		No	No	No		Several days	Several days	Several days	Several days	Several days
611710-611701-65344014	Medical science	3rd year	Male		20	Arab		Muslim			Disagree	Strongly Disagree	Neither Disagree nor Agree	Strongly Disagree	Agree	Agree	Agree	Neither Disagree nor Agree	Agree			Better than before		Not before or currently		Increased			Slightly Increased	No Change	Slightly Increased	Slightly Increased	Slightly Increased	Slightly Increased	Slightly Decreased		Fairly Often	Very Often	Almost Never		Yes	Not Applicable	No		Several days	Several days	Not at all	Not at all	Several days
611710-611701-65344745	MSC Healthcare Management	1st year	Female		40	Asian: Indian		Hindu			Agree	Agree	Neither Disagree nor Agree	Strongly Disagree	Strongly Disagree	Agree	Strongly Disagree	Agree	Strongly Agree			Same as before		Not before or currently		Active as before			No Change	No Change	Marked Increased	No Change	No Change	No Change	No Change		Sometimes	Sometimes	Sometimes		No	No	No		Several days	Several days	Several days	Not at all	Not at all
611710-611701-65344919	medical science with foundation year	1st year	Female		17	White: English/ Welsh/ Scottish/ Northern Irish/ British		Christian (all denominations)			Agree	Agree	Agree		Neither Disagree nor Agree	Neither Disagree nor Agree	Neither Disagree nor Agree	Disagree	Disagree			Same as before		Not before or currently		Decreased			No Change	Can’t Say	No Change	No Change	No Change	Slightly Increased	Slightly Increased		Sometimes	Fairly Often	Sometimes		Yes	Yes	No		Several days	Several days	Not at all	Several days	Not at all
611710-611701-65346039	Physician Associate MCs	Graduated last year	Male		36	Other	White other	Christian (all denominations)			Strongly Agree	Strongly Disagree	Neither Disagree nor Agree	Disagree	Agree	Strongly Agree	Agree	Strongly Agree	Strongly Agree			Better than before		Not before or currently		Decreased			Slightly Increased	Slightly Increased	Slightly Increased	Marked Increased	No Change	Slightly Decreased	Slightly Increased		Fairly Often	Fairly Often	Almost Never		Yes	Yes	Yes		Several days	Several days	Several days	Several days	Several days
611710-611701-65346751	Medical science	2nd year	Female		57	White: English/ Welsh/ Scottish/ Northern Irish/ British		No religion			Agree	Agree	Strongly Agree	Agree	Neither Disagree nor Agree	Agree	Agree	Agree	Agree	I like the zoom lectures. I am concerned how this years delivery of work will work out for me as I’m a visual learner.		Worse than before		Not before or currently		Decreased	Noticed my mood swings are more noticeable. Having bouts of mind depression where I sit and do nothing all day when is there is plenty of jobs to do.		Slightly Increased	Slightly Increased	Marked Increased	Slightly Increased	Marked Increased	Marked Decrease	Slightly Increased		Sometimes	Sometimes	Fairly Often		Yes	Yes	Yes		Several days	More than half of days	More than half of days	Several days	Several days
611710-611701-65347433	paramedic science	2nd year	Female		22	White: English/ Welsh/ Scottish/ Northern Irish/ British		No religion			Agree	Strongly Agree	Strongly Agree	Strongly Disagree	Disagree	Neither Disagree nor Agree	Disagree	Disagree	Disagree			Same as before		Not before or currently		Active as before			Slightly Increased	Slightly Increased	Slightly Increased	Slightly Increased	Slightly Increased	No Change	No Change		Fairly Often	Fairly Often	Fairly Often		Yes	Yes	Yes		More than half of days	Nearly everyday	Several days	Nearly everyday	Several days
611710-611701-65347985	Paramedic Science	2nd year	Female		20	White: English/ Welsh/ Scottish/ Northern Irish/ British		No religion			Strongly Disagree	Neither Disagree nor Agree	Strongly Agree	Neither Disagree nor Agree	Neither Disagree nor Agree	Strongly Disagree	Strongly Disagree	Strongly Disagree	Neither Disagree nor Agree			Same as before		Not before or currently		Decreased			No Change	Slightly Increased	No Change	Slightly Increased	No Change	Slightly Decreased	Slightly Increased		Fairly Often	Sometimes	Sometimes		No	No	No		Several days	Several days	Several days	Several days	Not at all
611710-611701-65348095	Paramedic science	2nd year	Female		19	White: English/ Welsh/ Scottish/ Northern Irish/ British		No religion			Agree	Disagree	Strongly Agree	Strongly Disagree	Strongly Agree	Agree	Disagree	Agree	Strongly Disagree			Same as before		Not before or currently		Decreased			No Change	No Change	No Change	No Change	Slightly Increased	Slightly Increased	Slightly Increased		Fairly Often	Very Often	Almost Never		No	No	No		Several days	Several days	Not at all	Not at all	Not at all
611710-611701-65348420	Paramedic Science	2nd year	Female		31	White: English/ Welsh/ Scottish/ Northern Irish/ British		Christian (all denominations)			Disagree	Neither Disagree nor Agree	Strongly Agree	Strongly Disagree	Disagree	Neither Disagree nor Agree	Strongly Disagree	Strongly Disagree	Strongly Disagree			Same as before		Not before or currently		Inactive as before			Slightly Increased	Slightly Increased	Slightly Increased	No Change	Slightly Increased	Marked Decrease	No Change		Fairly Often	Sometimes	Sometimes		Yes	Yes	Yes		Not at all	Several days	Several days	More than half of days	Not at all
611710-611701-65348617	BSc Paramedic Science	2nd year	Male		22	White: English/ Welsh/ Scottish/ Northern Irish/ British		No religion			Agree	Agree	Strongly Agree	Strongly Disagree	Agree	Neither Disagree nor Agree	Neither Disagree nor Agree	Strongly Disagree	Strongly Disagree	Please get us back full time like schools have done.		Same as before		Not before or currently		Active as before			No Change	No Change	No Change	No Change	No Change	No Change	No Change		Sometimes	Sometimes	Sometimes		Yes	Yes	No		Several days	Several days	Not at all	Not at all	Not at all
611710-611701-65348729	Paramedical science	3rd year	Female		21	Other	Afghan	Muslim			Neither Disagree nor Agree	Neither Disagree nor Agree	Strongly Agree	Strongly Disagree	Neither Disagree nor Agree	Neither Disagree nor Agree	Agree	Agree	Strongly Agree			Worse than before		Not before but now yes		Active as before			No Change	Slightly Decreased	Slightly Increased	Slightly Decreased	No Change	Slightly Increased	Marked Decrease		Fairly Often	Fairly Often	Sometimes		Yes	Yes	Yes		Several days	Several days	Several days	Several days	Several days
611710-611701-65350542	Public Health	1st year	Female		19	White: English/ Welsh/ Scottish/ Northern Irish/ British		No religion			Disagree	Agree	Agree	Disagree	Agree	Neither Disagree nor Agree	Neither Disagree nor Agree	Disagree	Disagree			Same as before		Not before or currently		Active as before			Slightly Increased	Slightly Increased	Slightly Increased	Slightly Increased	Slightly Increased	Slightly Decreased	Slightly Decreased		Very Often	Almost Never	Very Often		Yes	Yes	No		Nearly everyday	Nearly everyday	Nearly everyday	Nearly everyday	Nearly everyday
611710-611701-65351175	Paramedic Science	3rd year	Female		21	White: English/ Welsh/ Scottish/ Northern Irish/ British		No religion			Strongly Disagree	Agree	Strongly Agree	Agree	Neither Disagree nor Agree	Strongly Disagree	Strongly Disagree	Strongly Disagree	Strongly Disagree			Same as before		Not before or currently		Increased			Slightly Increased	Marked Increased	Marked Increased	Marked Increased	Slightly Increased	No Change	No Change		Very Often	Almost Never	Very Often		Yes	Yes	Yes		More than half of days	More than half of days	More than half of days	More than half of days	Several days
611710-611701-65351672	Bsc Paramedic Science	2nd year	Female		19	White: English/ Welsh/ Scottish/ Northern Irish/ British		No religion			Strongly Disagree	Neither Disagree nor Agree	Strongly Agree	Agree	Strongly Agree	Strongly Disagree	Strongly Disagree	Disagree	Neither Disagree nor Agree			Same as before		Not before or currently		Active as before			No Change	Slightly Increased	No Change	Slightly Increased	Marked Increased	No Change	No Change		Fairly Often	Fairly Often	Sometimes		Yes	No	Not Applicable		Several days	Several days	Several days	Several days	Several days
611710-611701-65351589	MSc public health	Graduated last year	Male		25	Asian: Indian		Christian (all denominations)			Strongly Agree	Agree	Neither Disagree nor Agree	Strongly Disagree	Agree	Agree	Agree	Agree	Neither Disagree nor Agree			Same as before		Not before or currently		Decreased			No Change	Slightly Increased	Slightly Increased	No Change	Slightly Decreased	Slightly Increased	No Change		Sometimes	Fairly Often	Never		No	No	Yes		Several days	Several days	Several days	Several days	Not at all
611710-611701-65353054	Paramedic science	3rd year	Female		22	Other	White	Christian (all denominations)			Agree	Strongly Agree	Strongly Agree	Strongly Agree	Agree	Neither Disagree nor Agree	Strongly Disagree	Strongly Disagree	Strongly Disagree			Same as before		Yes, before and now		Active as before			Slightly Increased	Slightly Increased	Marked Increased	Marked Increased	No Change	Slightly Decreased	Slightly Decreased		Very Often	Sometimes	Almost Never		Yes	Yes	Yes		More than half of days	More than half of days	More than half of days	More than half of days	More than half of days
611710-611701-65353753	Paramedic science	2nd year	Female		20	White: Irish		Christian (all denominations)			Disagree	Strongly Agree	Strongly Agree	Strongly Agree	Strongly Agree	Disagree	Neither Disagree nor Agree	Disagree	Strongly Disagree			Same as before		Yes, before and now		Increased			Slightly Increased	Slightly Increased	Marked Increased	Marked Increased	Marked Increased	Marked Increased	No Change		Very Often	Sometimes	Very Often		Yes	Yes	Yes		Nearly everyday	Nearly everyday	More than half of days	Several days	Nearly everyday
611710-611701-65353859	Bsc management and leadership in health and social care	2nd year	Female		28	White: English/ Welsh/ Scottish/ Northern Irish/ British		Christian (all denominations)			Disagree	Strongly Agree	Strongly Disagree	Disagree	Disagree	Strongly Disagree	Neither Disagree nor Agree	Neither Disagree nor Agree	Disagree			Same as before		Not before or currently		Active as before			Slightly Increased	Marked Increased	Marked Increased	Marked Increased	No Change	No Change	No Change		Fairly Often	Sometimes	Very Often		Yes	Yes	Not Applicable		More than half of days	More than half of days	More than half of days	More than half of days	Several days
611710-611701-65355362	Healthcare management mba	2nd year	Female		32	Black: African		Christian (all denominations)			Agree	Agree	Agree	Neither Disagree nor Agree	Strongly Agree	Strongly Disagree	Strongly Agree	Neither Disagree nor Agree	Disagree	Research studies was very difficult for most students doing MBA healthcare management. There were no support and the lecturer not helpful at all. Most people failed the course due to not enough information.		Same as before		Not before or currently		Increased			Can’t Say	Can’t Say	Can’t Say	Can’t Say	Can’t Say	Can’t Say	Can’t Say		Never	Very Often	Very Often		Not Applicable	Not Applicable	Not Applicable		Not at all	Not at all	Not at all	Not at all	Not at all
611710-611701-65355666	Paramedic Science	2nd year	Female		20	White: English/ Welsh/ Scottish/ Northern Irish/ British		No religion			Disagree	Neither Disagree nor Agree	Strongly Agree	Agree	Agree	Disagree	Strongly Disagree	Neither Disagree nor Agree	Disagree	It is hard to comment on the online resources as I have only had one online lecture back in May. My year did not receive online teaching throughout the rest of lockdown.		Worse than before		Not before or currently		Decreased			Marked Increased	Marked Increased	Slightly Increased	Marked Increased	Slightly Increased	Slightly Increased	No Change		Fairly Often	Sometimes	Sometimes		No	No	Yes		More than half of days	More than half of days	More than half of days	More than half of days	Not at all
611710-611701-65351657	Dip Ed paramedic	2nd year	Male		42	White: English/ Welsh/ Scottish/ Northern Irish/ British		Christian (all denominations)			Strongly Disagree	Strongly Agree	Strongly Agree	Strongly Agree	Disagree	Strongly Disagree	Strongly Disagree	Strongly Disagree	Agree	Working from home is ideal due to travel distance to university. But online lessons shockingly bad no direction, online library difficult to use no directions from university staff poor exam marking, poor Direction on learning outcomes difficult to get support, disability SRA ignored.		Same as before		Not before or currently		Active as before			Marked Increased	Marked Increased	Marked Increased	Marked Increased	Slightly Increased	Slightly Decreased	No Change		Very Often	Sometimes	Fairly Often		Yes	Yes	Yes		Several days	Several days	More than half of days	More than half of days	More than half of days
611710-611701-65356103	Paramedic Science	3rd year	Female		20	White: English/ Welsh/ Scottish/ Northern Irish/ British		No religion			Neither Disagree nor Agree	Agree	Strongly Agree	Strongly Disagree	Neither Disagree nor Agree	Neither Disagree nor Agree	Disagree	Disagree	Agree			Same as before		Not before or currently		Active as before			No Change	Slightly Increased	Slightly Increased	Slightly Increased	No Change	Slightly Decreased	No Change		Almost Never	Very Often	Almost Never		No	Yes	No		Several days	Several days	Several days	Several days	Several days
611710-611701-65357763	Operating Department Practice	1st year	Female		22	White: English/ Welsh/ Scottish/ Northern Irish/ British		No religion			Neither Disagree nor Agree	Strongly Disagree	Disagree	Strongly Disagree	Strongly Disagree	Strongly Agree	Strongly Agree	Neither Disagree nor Agree	Agree			Same as before		Not before or currently		Increased			No Change	Slightly Increased	Slightly Increased	No Change	No Change	Slightly Increased	Slightly Decreased		Sometimes	Fairly Often	Almost Never		Yes	Yes	Yes		Several days	Several days	Not at all	More than half of days	Not at all
611710-611701-65358813	Paramedic Science	2nd year	Female		19	White: English/ Welsh/ Scottish/ Northern Irish/ British		No religion			Disagree	Agree	Strongly Agree	Strongly Disagree	Agree	Disagree	Disagree	Strongly Disagree	Strongly Disagree			Worse than before		Not before or currently		Decreased			No Change	No Change	Slightly Increased	No Change	No Change	Slightly Decreased	No Change		Sometimes	Fairly Often	Never		Yes	Yes	No		Not at all	Several days	Several days	Several days	Not at all
611710-611701-65358699	Msc public health	Graduated last year	Female		26	Asian: Indian		Hindu			Agree	Agree	Agree	Disagree	Strongly Agree	Neither Disagree nor Agree	Neither Disagree nor Agree	Disagree	Agree			Worse than before		Not before or currently		Decreased			Marked Increased	Marked Increased	Slightly Increased	Slightly Increased	Marked Increased	Slightly Decreased	Slightly Decreased		Very Often	Fairly Often	Sometimes		Yes	Yes	Yes		Several days	More than half of days	Several days	Several days	More than half of days
611710-611701-65358950	Paramedic science	3rd year	Female		34	White: English/ Welsh/ Scottish/ Northern Irish/ British		No religion			Strongly Disagree	Strongly Agree	Strongly Agree	Strongly Agree	Strongly Agree	Disagree	Disagree	Strongly Disagree	Strongly Disagree			Worse than before		Yes, before and now		Increased			Marked Increased	Marked Increased	Marked Increased	Marked Increased	No Change	Marked Decrease	Marked Increased		Very Often	Sometimes	Very Often		Yes	Yes	Yes		Nearly everyday	Nearly everyday	Nearly everyday	Nearly everyday	More than half of days
611710-611701-65360204	Medicine	3rd year	Female		20	Arab		Muslim			Neither Disagree nor Agree	Strongly Agree	Strongly Agree	Strongly Disagree	Agree	Agree	Strongly Disagree	Strongly Disagree	Neither Disagree nor Agree			Better than before		Not before or currently		Increased			Slightly Decreased	Slightly Decreased	Marked Increased	Slightly Decreased	Slightly Increased	Marked Decrease	No Change		Sometimes	Fairly Often	Fairly Often		No	No	No		Several days	Several days	More than half of days	Not at all	Nearly everyday
611710-611701-65360786	Medicine	2nd year	Male		19	White: English/ Welsh/ Scottish/ Northern Irish/ British		No religion			Agree	Strongly Agree	Strongly Agree	Strongly Disagree	Neither Disagree nor Agree	Agree	Disagree	Neither Disagree nor Agree	Agree			Same as before		Not before or currently		Decreased			Slightly Decreased	No Change	Slightly Increased	No Change	Slightly Decreased	Marked Decrease	Slightly Increased		Sometimes	Fairly Often	Almost Never		Yes	Yes	No		Several days	Several days	Several days	Not at all	Not at all
611710-611701-65362055	BSc (Hons) Paramedic Science	Graduated last year	Female		21	White: English/ Welsh/ Scottish/ Northern Irish/ British		Christian (all denominations)			Disagree	Agree	Agree	Strongly Disagree	Disagree	Agree	Strongly Disagree	Disagree	Agree			Same as before		Not before or currently		Decreased			Marked Increased	Marked Increased	Marked Increased	Marked Increased	Marked Increased	No Change	No Change		Very Often	Sometimes	Fairly Often		Yes	Yes	Yes		Nearly everyday	More than half of days	More than half of days	Nearly everyday	Several days
611710-611701-65363079	Medicine	2nd year	Male		20	Asian: Indian		No religion			Agree	Strongly Agree	Strongly Agree	Strongly Disagree	Agree	Agree	Disagree	Agree	Neither Disagree nor Agree			Same as before		Not before or currently		Increased	Generally happened around summer so more free time therefore more active lifestyle		Slightly Increased	Marked Decrease	Marked Decrease	Slightly Increased	No Change	Marked Increased	Slightly Increased		Never	Fairly Often	Never		Yes	No	No		Not at all	Several days	Several days	Several days	Not at all
611710-611701-65363373	Paramedic Science	3rd year	Female		23	White: English/ Welsh/ Scottish/ Northern Irish/ British		No religion			Strongly Disagree	Strongly Agree	Strongly Agree	Strongly Disagree	Strongly Disagree	Strongly Disagree	Strongly Disagree	Strongly Disagree	Strongly Disagree			Same as before		Not before or currently		Active as before	Sleeping patterns worsened unable to get to sleep and stay asleep		Slightly Increased	Marked Increased	Slightly Increased	Slightly Increased	No Change	Marked Increased	Marked Increased		Sometimes	Fairly Often	Sometimes		Yes	Yes	Yes		Not at all	Several days	Several days	More than half of days	Not at all
611710-611701-65363646	Msc public health	1st year	Female		25	Asian: Indian		Sikh			Strongly Agree	Strongly Agree	Agree	Agree	Agree	Agree	Neither Disagree nor Agree	Neither Disagree nor Agree	Agree	I have no comments to write .		Worse than before		Not before or currently		Active as before	Good life style		No Change	Slightly Increased	Slightly Increased	Slightly Increased	Marked Increased	Slightly Increased	Marked Increased		Sometimes	Sometimes	Fairly Often		Yes	No	Yes		More than half of days	More than half of days	Several days	Nearly everyday	Several days
611710-611701-65364335	Public health MSc	1st year	Female		46	Black: African		Christian (all denominations)			Agree	Neither Disagree nor Agree	Neither Disagree nor Agree	Disagree	Agree	Neither Disagree nor Agree	Agree	Neither Disagree nor Agree	Neither Disagree nor Agree	stuff should consider students when marking their work because Covid-19 have had effect on study. Marking scheme should be lowered		Same as before		Not before or currently		Decreased			Slightly Increased	Marked Increased	Slightly Increased	Slightly Increased	No Change	Slightly Increased	No Change		Fairly Often	Very Often	Sometimes		No	Yes	No		Nearly everyday	Nearly everyday	Nearly everyday	Nearly everyday	Several days
611710-611701-65365724	Medical science	2nd year	Male		43 años	Black: African		Christian (all denominations)			Agree	Neither Disagree nor Agree	Strongly Agree	Strongly Disagree	Strongly Disagree	Strongly Agree	Agree	Agree	Agree			Same as before		Not before or currently		Active as before							Marked Increased				Never	Never			No				Not at all	Not at all	Not at all	Not at all	Not at all
611710-611701-65366876	BSc Public health	3rd year	Female		20	Black: African		Christian (all denominations)			Disagree	Strongly Agree	Strongly Agree	Strongly Disagree	Strongly Agree	Disagree	Strongly Disagree	Strongly Disagree	Strongly Disagree			Same as before		Not before or currently		Increased			Slightly Decreased	Slightly Increased	Slightly Increased	Slightly Decreased	Slightly Increased	Slightly Decreased	No Change		Very Often	Very Often	Sometimes		Yes	Yes	No		Nearly everyday	Nearly everyday	Not at all	Nearly everyday	Not at all
611710-611701-65367249	Medical science	1st year	Female		20	Black: African		No religion			Strongly Disagree	Agree	Strongly Agree	Neither Disagree nor Agree	Strongly Agree	Strongly Disagree	Strongly Disagree	Strongly Disagree	Strongly Disagree			Same as before		Not before or currently		Active as before			No Change	No Change	No Change	Slightly Increased	No Change	Slightly Decreased	No Change		Never	Sometimes	Sometimes		No	No	No		Not at all	Several days	Not at all	Several days	Not at all
611710-611701-65367775	MSc. Physician Associate	1st year	Male		35	Black: African		Christian (all denominations)			Strongly Disagree	Neither Disagree nor Agree	Neither Disagree nor Agree	Strongly Disagree	Neither Disagree nor Agree	Neither Disagree nor Agree	Neither Disagree nor Agree	Disagree	Neither Disagree nor Agree			Same as before		Not before or currently		Active as before			No Change	No Change	Slightly Increased	No Change	No Change	Slightly Increased	No Change		Sometimes	Fairly Often	Almost Never		No	No	No		Not at all	Several days	Not at all	Not at all	Not at all
611710-611701-65369259	Physician Associate Studies	1st year	Female		22	White: English/ Welsh/ Scottish/ Northern Irish/ British		No religion			Agree	Disagree	Agree	Strongly Disagree	Disagree	Strongly Agree	Agree	Agree	Neither Disagree nor Agree			Same as before		Not before or currently		Decreased			No Change	Slightly Increased	Slightly Decreased	Slightly Increased	No Change	Slightly Increased	No Change		Sometimes	Very Often	Almost Never		No	No	No		Several days	Several days	Not at all	Several days	Not at all
611710-611701-65375617	Medical science	1st year	Female		18	Black: African		Christian (all denominations)			Agree	Neither Disagree nor Agree	Agree	Disagree	Disagree	Neither Disagree nor Agree	Agree	Neither Disagree nor Agree	Strongly Agree			Better than before		Not before or currently		Active as before			No Change	Marked Increased	Slightly Decreased	Marked Increased	No Change	Slightly Decreased	Slightly Decreased		Sometimes	Sometimes	Sometimes		No	No	Yes		Several days	Several days	Several days	Several days	Several days
611710-611701-65376195	operating department praction	2nd year	Female		21	Other	White: Russian	No religion			Strongly Disagree	Strongly Agree	Neither Disagree nor Agree	Agree	Agree	Neither Disagree nor Agree	Agree	Strongly Disagree	Disagree			Worse than before		Not before or currently		Decreased	stuck in my room, no where to go but to work		Marked Increased	Marked Increased	Marked Increased	Marked Increased	Marked Decrease	Marked Decrease	Slightly Increased		Very Often	Fairly Often	Fairly Often		Yes	Yes	Yes		More than half of days	More than half of days	Nearly everyday	More than half of days	More than half of days
611710-611701-65377486	Paramedic science	3rd year	Female		30	White: English/ Welsh/ Scottish/ Northern Irish/ British		No religion			Strongly Disagree	Agree	Strongly Agree	Agree	Strongly Agree	Strongly Disagree	Strongly Disagree	Strongly Disagree	Strongly Disagree			Worse than before		Not before but now yes		Decreased			Slightly Increased	Slightly Increased	Slightly Increased	Slightly Increased	Slightly Increased	Marked Decrease	Slightly Increased		Sometimes	Sometimes	Sometimes		Yes	Yes	No		Several days	Several days	Several days	Several days	Several days
611710-611701-65380858	ODP	1st year	Female		19	Other	Asian: Thai	Buddhist			Neither Disagree nor Agree	Agree	Strongly Agree	Neither Disagree nor Agree	Agree	Neither Disagree nor Agree	Neither Disagree nor Agree	Neither Disagree nor Agree	Neither Disagree nor Agree			Worse than before		Not before or currently		Decreased			Marked Increased	Slightly Increased	Marked Increased	Slightly Increased	Slightly Increased	Marked Decrease	Marked Increased		Very Often	Sometimes	Fairly Often		No	Yes	Yes		More than half of days	Nearly everyday	Nearly everyday	More than half of days	Nearly everyday
611710-611701-65382930	Paramedic science	2nd year	Female		21	White: English/ Welsh/ Scottish/ Northern Irish/ British		Christian (all denominations)			Disagree	Disagree	Strongly Agree	Strongly Disagree	Neither Disagree nor Agree	Disagree	Neither Disagree nor Agree	Agree	Agree	Online lectures has been beneficial for me as a mature student living at home		Better than before		Not before or currently		Increased	Being at home more has enabled me to become more proactive		No Change	Slightly Increased	Slightly Increased	No Change	Slightly Decreased	Slightly Increased	No Change		Sometimes	Fairly Often	Sometimes		No	Yes	No		Several days	Several days	Not at all	Several days	Not at all
611710-611701-65394778	Pharmaceutical science	1st year	Male		20	White: English/ Welsh/ Scottish/ Northern Irish/ British		No religion			Disagree	Neither Disagree nor Agree	Agree	Strongly Disagree	Strongly Disagree	Neither Disagree nor Agree	Neither Disagree nor Agree	Neither Disagree nor Agree	Neither Disagree nor Agree			Same as before		Not before or currently		Increased			No Change	Slightly Increased	Slightly Increased	Slightly Increased	No Change	Slightly Decreased	No Change		Sometimes	Sometimes	Sometimes		Yes	No	No		Several days	Several days	Several days	Several days	Several days
611710-611701-65394930	BSc(Hons) Public Health	1st year	Male		43	White: English/ Welsh/ Scottish/ Northern Irish/ British		Christian (all denominations)			Agree	Neither Disagree nor Agree	Neither Disagree nor Agree	Disagree	Neither Disagree nor Agree	Agree	Neither Disagree nor Agree	Agree	Agree			Better than before		Not before or currently		Active as before			No Change	Slightly Decreased	No Change	Slightly Decreased	Slightly Decreased	Slightly Increased	No Change		Sometimes	Fairly Often	Almost Never		Yes	No	No		Not at all	Not at all	Not at all	Several days	Not at all
611710-611701-65396871	Public health	3rd year	Female		22	White: English/ Welsh/ Scottish/ Northern Irish/ British		Other	Agnostic		Disagree	Agree	Agree	Neither Disagree nor Agree	Neither Disagree nor Agree	Disagree	Disagree	Strongly Disagree	Strongly Disagree			Worse than before		Not before or currently		Decreased			Marked Increased	Marked Increased	Marked Increased	Marked Increased	No Change	Marked Increased	Marked Increased		Fairly Often	Sometimes	Sometimes		Yes	Yes	Yes		Several days	Several days	Not at all	Several days	Not at all
611710-611701-65404525	Paramedic Science	4th year	Male		29	White: English/ Welsh/ Scottish/ Northern Irish/ British		Christian (all denominations)			Agree	Strongly Agree	Agree	Disagree	Disagree	Agree	Disagree	Disagree	Disagree			Worse than before		Not before or currently		Decreased			No Change	Slightly Increased	Slightly Increased	Slightly Increased	Slightly Decreased	Slightly Increased	Slightly Increased		Sometimes	Fairly Often	Almost Never		No	No	No		Several days	Several days	Not at all	Several days	Several days
611710-611701-65407022	Paramedic science	3rd year	Female		41	Other	White other	No religion			Strongly Disagree	Strongly Disagree	Strongly Agree	Strongly Agree	Neither Disagree nor Agree	Strongly Disagree	Strongly Disagree	Strongly Disagree	Strongly Disagree	We received no support, very little teaching or communication and were left to try to learn what we needed to know with no guidance. As a result many of the class failed elements of the course and have to retest causing stress and anxiety as well as preventing us from progressing in our careers		Same as before		Not before or currently		Active as before			No Change	No Change	No Change	No Change	No Change	No Change	No Change		Sometimes	Sometimes	Sometimes		No	No	Yes		Several days	Several days	Several days	Several days	Several days
611710-611701-65410678	ODP	2nd year	Female		39	Black: African		Christian (all denominations)			Agree	Strongly Agree	Agree	Disagree	Disagree	Agree	Disagree	Neither Disagree nor Agree	Strongly Disagree			Same as before		Yes, before and now		Inactive as before			No Change	No Change	No Change	Slightly Decreased	No Change	Slightly Increased	Slightly Increased		Sometimes	Very Often	Sometimes		Not Applicable	Not Applicable	Not Applicable		Not at all	Not at all	Not at all	Not at all	Not at all
611710-611701-65417826	medical science	2nd year	Male		20	Mixed: White and Black African		Christian (all denominations)			Agree	Agree	Strongly Agree	Disagree	Strongly Agree	Neither Disagree nor Agree	Neither Disagree nor Agree	Disagree	Neither Disagree nor Agree			Worse than before		Not before or currently		Decreased			Marked Increased	Slightly Increased	No Change	Marked Increased	Slightly Increased	No Change	No Change		Fairly Often	Very Often	Very Often		No	Yes	No		Several days	Several days	Several days	More than half of days	Nearly everyday
611710-611701-65420112	MSc Physician Associate	2nd year	Female		22	Other	Nepalese	Hindu			Agree	Agree	Agree	Agree	Agree	Agree	Agree	Agree	Agree			Better than before		Not before or currently		Decreased			Slightly Increased	Slightly Increased	Slightly Increased	Slightly Increased	Slightly Increased	Slightly Increased	Slightly Increased		Fairly Often	Fairly Often	Fairly Often		Yes	Yes	Yes		More than half of days	More than half of days	More than half of days	More than half of days	More than half of days
611710-611701-65423303	Public health		Female		31	Black: African		Christian (all denominations)			Neither Disagree nor Agree	Neither Disagree nor Agree	Neither Disagree nor Agree	Neither Disagree nor Agree	Neither Disagree nor Agree	Neither Disagree nor Agree	Neither Disagree nor Agree	Neither Disagree nor Agree	Neither Disagree nor Agree	No		Same as before		Not before or currently		Active as before	No		No Change	No Change	No Change	Slightly Increased	No Change	Slightly Increased	Slightly Increased		Almost Never	Sometimes	Almost Never		No	No	No		Not at all	Not at all	Several days	Not at all	Not at all
611710-611701-65430088	MSc public health	1st year	Female		59	Black: African		Christian (all denominations)			Agree	Strongly Agree	Agree	Strongly Agree	Strongly Agree	Agree	Strongly Disagree	Strongly Disagree	Strongly Disagree			Worse than before		Not before or currently		Decreased	consuming more alcohol than before and eating fast foods.		Marked Increased	Slightly Increased	Marked Increased	Slightly Increased	Marked Increased	Slightly Decreased	Marked Increased		Sometimes	Sometimes	Sometimes		Yes	Not Applicable	Not Applicable		Several days	Nearly everyday	Several days	Nearly everyday	Nearly everyday
611710-611701-65434612	ODP	3rd year	Female		21	White: English/ Welsh/ Scottish/ Northern Irish/ British		Other	Pagan		Agree	Strongly Agree	Strongly Agree	Strongly Disagree	Agree	Agree	Disagree	Strongly Disagree	Agree			Same as before		Not before or currently		Decreased			No Change	Slightly Increased	Marked Increased	Marked Increased	Marked Increased	No Change	No Change		Sometimes	Sometimes	Fairly Often		Yes	Yes	No		Several days	More than half of days	More than half of days	More than half of days	Not at all
611710-611701-65440867	Bsc (Hons) Medical science	1st year	Male		18	White: English/ Welsh/ Scottish/ Northern Irish/ British		No religion			Agree	Agree	Agree	Disagree	Neither Disagree nor Agree	Agree	Neither Disagree nor Agree	Neither Disagree nor Agree	Agree			Same as before		Not before or currently		Inactive as before			Slightly Increased	No Change	Slightly Increased	No Change	Slightly Increased	Slightly Decreased	No Change		Fairly Often	Sometimes	Fairly Often		No	No	No		Several days	Several days	Several days	Not at all	Not at all
611710-611701-65441962	masters in public health	3rd year	Male		28	Black: African		Christian (all denominations)			Strongly Agree	Agree	Agree	Agree	Agree	Strongly Agree	Agree	Disagree	Agree			Worse than before		Not before or currently		Decreased			No Change	No Change	No Change	Slightly Increased	Slightly Increased	Slightly Increased	Slightly Increased		Sometimes	Very Often	Almost Never		Yes	No	No		Not at all	More than half of days	More than half of days	Not at all	Not at all
611710-611701-65443108	mental health nursing	1st year	Female		46	Black: African		Christian (all denominations)			Strongly Agree	Agree	Agree	Disagree	Strongly Agree	Agree	Disagree		Agree			Better than before		Not before or currently		Increased	i eat more vegetables now than before and more exercises		Marked Increased	Can’t Say	Can’t Say	Can’t Say	Can’t Say	Can’t Say	Can’t Say		Sometimes	Sometimes	Sometimes		Yes	Yes	Yes		Nearly everyday	Nearly everyday	Nearly everyday	Nearly everyday	Nearly everyday
611710-611701-65444987	MSc Healthcare Management	2nd year	Female		39	White: English/ Welsh/ Scottish/ Northern Irish/ British		Christian (all denominations)			Neither Disagree nor Agree	Disagree	Neither Disagree nor Agree	Strongly Agree	Strongly Disagree	Strongly Agree	Neither Disagree nor Agree	Strongly Agree	Strongly Agree			Worse than before		Not before or currently		Decreased			Slightly Increased	Slightly Increased	No Change	No Change	No Change	No Change	No Change		Very Often	Almost Never	Very Often		No	Yes	Yes		More than half of days	Nearly everyday	Nearly everyday	Nearly everyday	Nearly everyday
611710-611701-65447207	Medical science	1st year	Female		33	White: English/ Welsh/ Scottish/ Northern Irish/ British		Christian (all denominations)			Agree	Agree	Agree	Agree	Agree	Agree	Agree	Agree	Agree			Same as before		Yes, before and now		Increased			No Change	No Change	No Change	No Change	No Change	No Change	No Change		Sometimes	Fairly Often	Never		Yes	No	No		Not at all	Not at all	Not at all	Not at all	Not at all
611710-611701-65447865	Pharmaceutical science	2nd year	Female		21	Black: Caribbean		Christian (all denominations)			Strongly Agree	Agree	Strongly Agree	Disagree	Agree	Strongly Agree	Strongly Agree	Agree	Strongly Agree			Better than before		Not before or currently		Decreased			Marked Increased	No Change	Marked Increased	No Change	Marked Increased	Marked Increased	Slightly Decreased		Very Often	Sometimes	Fairly Often		Yes	Yes	Yes		Nearly everyday	Nearly everyday	More than half of days	Several days	Nearly everyday
611710-611701-65450534	BSc Public Health	2nd year	Female		50	Black: African		Christian (all denominations)			Neither Disagree nor Agree	Strongly Disagree	Agree	Strongly Disagree	Neither Disagree nor Agree	Strongly Disagree	Strongly Disagree	Strongly Disagree	Neither Disagree nor Agree			Same as before		Not before or currently		Decreased			Marked Increased	Marked Increased	Slightly Increased	Marked Increased	Slightly Increased	No Change	No Change		Sometimes	Very Often	Sometimes		No	Yes	Yes		Several days	Several days	Not at all	Several days	Not at all
611710-611701-65453185	BsC honours medical science	1st year	Male		18	White: English/ Welsh/ Scottish/ Northern Irish/ British		Muslim			Neither Disagree nor Agree	Strongly Agree	Strongly Agree	Neither Disagree nor Agree	Strongly Agree	Neither Disagree nor Agree	Disagree	Disagree	Neither Disagree nor Agree			Same as before		Not before or currently		Active as before			No Change	No Change	No Change	No Change	Marked Increased	Slightly Decreased	Slightly Decreased		Fairly Often	Fairly Often	Sometimes		Yes	No	Yes		Not at all	Several days	Several days	Not at all	Not at all
611710-611701-65471280	Paramedic Science	2nd year	Female		21	White: English/ Welsh/ Scottish/ Northern Irish/ British		Christian (all denominations)			Strongly Disagree	Neither Disagree nor Agree	Strongly Agree	Strongly Disagree	Strongly Agree	Strongly Disagree	Strongly Disagree	Strongly Disagree	Strongly Disagree			Better than before		Not before or currently		Increased			Marked Increased	Slightly Increased	No Change	No Change	Slightly Increased	Slightly Decreased	No Change		Very Often	Sometimes	Very Often		Yes	No	No		Nearly everyday	Nearly everyday	Nearly everyday	Nearly everyday	Nearly everyday
611710-611701-65471517	ODP	4th year	Female		38	Black: African		Christian (all denominations)			Strongly Agree	Disagree	Disagree	Disagree	Disagree	Strongly Agree	Disagree	Agree	Agree	N/a		Same as before		Not before or currently		Decreased	N/a		No Change	No Change	No Change	No Change	No Change	No Change	No Change		Sometimes	Fairly Often	Never		No	No	No		Not at all	Not at all	Not at all	Not at all	Not at all
611710-611701-65483704	Biomedical science	1st year	Female		25	Other	White	No religion			Neither Disagree nor Agree	Neither Disagree nor Agree	Agree	Strongly Disagree	Agree	Neither Disagree nor Agree	Neither Disagree nor Agree	Neither Disagree nor Agree	Disagree			Same as before		Not before or currently		Decreased			No Change	No Change	Slightly Increased	No Change	No Change	Marked Increased	Marked Decrease		Sometimes	Almost Never	Fairly Often		Not Applicable	Yes	No		Not at all	Not at all	Not at all	Not at all	Not at all
611710-611701-65484370	odp	2nd year	Female		38	Black: African		Christian (all denominations)			Agree	Strongly Agree	Strongly Agree	Disagree	Neither Disagree nor Agree	Agree	Neither Disagree nor Agree	Disagree	Neither Disagree nor Agree			Worse than before		Not before or currently		Decreased			No Change	No Change	Slightly Increased	No Change	No Change	No Change	Slightly Increased		Sometimes	Sometimes	Sometimes		Yes	Not Applicable	Yes		Not at all	Several days	Not at all	Not at all	Not at all
611710-611701-65512965	Pharmaceutical science	2nd year	Male		22	Black: African		Christian (all denominations)			Agree	Neither Disagree nor Agree	Disagree	Disagree	Disagree	Strongly Agree	Agree	Agree	Neither Disagree nor Agree			Same as before		Not before or currently		Active as before	During exams, my activity decreased. But since then, I have resumed my normal activity. 3 workouts a week.		Slightly Increased	No Change	No Change	No Change	No Change	Slightly Decreased	No Change		Fairly Often	Fairly Often	Fairly Often		Yes	Yes	No		Nearly everyday	Nearly everyday	Nearly everyday	Not at all	Nearly everyday
611710-611701-65543617	PhD	2nd year	Female		24	White: English/ Welsh/ Scottish/ Northern Irish/ British		Christian (all denominations)			Agree	Agree	Agree	Strongly Disagree	Agree	Agree	Agree	Neither Disagree nor Agree	Agree			Same as before		Not before or currently		Active as before			No Change	No Change	No Change	No Change	No Change	No Change	No Change		Fairly Often	Sometimes	Sometimes		Yes	Yes	Yes		Several days	Several days	Not at all	More than half of days	Not at all
611710-611701-65559487	medicine	3rd year	Female		20	Other	Asian - pakistani/turkish	Muslim			Agree	Disagree	Agree	Strongly Disagree	Neither Disagree nor Agree	Disagree	Disagree	Disagree	Agree	online teaching is definitely not a substitute to face-to-face teaching, but some aspects could be transitioned to online based easily.		Same as before		Not before or currently		Increased	quarantine gave me more time to focus on my health and fitness which im up-keeping now at uni		Slightly Increased	Slightly Increased	Marked Increased	No Change	No Change	Slightly Increased	Slightly Decreased		Sometimes	Very Often	Sometimes		No	No	No		More than half of days	Nearly everyday	Several days	Several days	Several days
611710-611701-65571031	Operating Department Practice	1st year	Female		54	White: English/ Welsh/ Scottish/ Northern Irish/ British		Christian (all denominations)			Neither Disagree nor Agree	Agree	Strongly Agree	Neither Disagree nor Agree	Agree	Neither Disagree nor Agree	Strongly Disagree	Disagree	Agree			Better than before		Not before or currently		Active as before			Slightly Increased	Marked Increased	No Change	Marked Increased	No Change	No Change	No Change		Sometimes	Fairly Often	Sometimes		Yes	Yes	No		Several days	Several days	Several days	More than half of days	Several days
611710-611701-65579375	PhD Medical Science	4th year	Female		24	White: English/ Welsh/ Scottish/ Northern Irish/ British		No religion			Strongly Agree	Neither Disagree nor Agree	Strongly Disagree	Neither Disagree nor Agree	Agree	Strongly Agree	Neither Disagree nor Agree	Neither Disagree nor Agree	Strongly Agree			Worse than before		Not before or currently		Decreased			Marked Increased	Slightly Increased	Marked Increased	Slightly Increased	Slightly Increased	Slightly Decreased	No Change		Very Often	Fairly Often	Sometimes		No	Yes	No		More than half of days	More than half of days	More than half of days	More than half of days	Several days
611710-611701-65580622	Medicine	3rd year	Female		20	Asian: Indian		Hindu			Agree	Disagree	Strongly Agree	Disagree	Strongly Agree	Agree	Agree	Disagree	Strongly Agree			Same as before		Not before or currently		Inactive as before			Slightly Increased	Slightly Increased	Slightly Increased	No Change	No Change	No Change	No Change		Fairly Often	Sometimes	Fairly Often		No	No	No		Several days	Several days	Not at all	Several days	More than half of days
611710-611701-65582736	BSc Medical Science	3rd year	Female		21	White: English/ Welsh/ Scottish/ Northern Irish/ British		No religion			Disagree	Agree	Strongly Agree	Strongly Agree	Strongly Agree	Strongly Disagree	Strongly Disagree	Strongly Disagree	Agree			Same as before		Not before or currently		Increased			No Change	No Change	Marked Increased	Slightly Increased	No Change	Slightly Increased	Slightly Increased		Fairly Often	Sometimes	Sometimes		No	No	No		Several days	More than half of days	Nearly everyday	Several days	Several days
611710-611701-65590713	Adult Nursing	3rd year	Female		47	Other	Western Europe	Christian (all denominations)			Disagree	Agree	Strongly Agree	Disagree	Agree	Neither Disagree nor Agree	Agree	Agree	Agree			Better than before		Not before or currently		Increased			Slightly Increased	No Change	Slightly Increased	Slightly Increased	Slightly Increased	No Change	Slightly Increased		Fairly Often	Sometimes	Sometimes		Yes	Yes	Yes		Several days	More than half of days	Several days	Several days	Several days
611710-611701-65582499	Operating department practice	2nd year	Male		28	Mixed: White and Black Caribbean		Christian (all denominations)			Strongly Agree	Agree	Neither Disagree nor Agree	Strongly Disagree	Disagree	Agree	Agree	Disagree	Agree			Same as before		Yes, before and now		Decreased			No Change	No Change	Slightly Decreased	Slightly Decreased	No Change	No Change	No Change		Sometimes	Sometimes	Very Often		No	Yes	Yes		Not at all	Not at all	Not at all	Not at all	Several days
611710-611701-65605735	Medicine	3rd year	Male		20	Asian: Pakistani		Muslim			Disagree	Agree	Strongly Agree	Strongly Disagree	Agree	Disagree	Strongly Disagree	Disagree	Disagree			Better than before		Not before or currently		Decreased			Slightly Increased	Slightly Increased	Slightly Increased	No Change	Slightly Increased	No Change	No Change		Almost Never	Fairly Often	Almost Never		Yes	Yes	Yes		Not at all	Not at all	Not at all	Not at all	Not at all
611710-611701-65605489	Leadership in health and social care	1st year	Female		32	Other	white european	Christian (all denominations)			Agree	Neither Disagree nor Agree	Disagree	Neither Disagree nor Agree	Neither Disagree nor Agree	Neither Disagree nor Agree	Agree	Agree	Agree			Better than before		Not before or currently		Increased			No Change	No Change	No Change	No Change	No Change	Marked Decrease	No Change		Sometimes	Very Often	Sometimes		Yes				Several days	Not at all	Not at all	Not at all	Not at all
611710-611701-65618375	Physician Associate	2nd year	Male		46	Other	White European	Christian (all denominations)			Strongly Agree	Agree	Agree	Strongly Disagree	Strongly Agree	Strongly Agree	Neither Disagree nor Agree	Strongly Disagree	Neither Disagree nor Agree			Same as before		Yes, before and now		Decreased			No Change	Slightly Increased	Slightly Increased	Slightly Increased	No Change	No Change	No Change		Sometimes	Fairly Often	Never		Yes	No	No		Not at all	Not at all	More than half of days	More than half of days	Not at all
611710-611701-65632523	Nursing	3rd year	Female		27	White: English/ Welsh/ Scottish/ Northern Irish/ British		No religion			Disagree	Strongly Disagree	Strongly Disagree	Strongly Disagree	Agree	Neither Disagree nor Agree	Neither Disagree nor Agree	Disagree	Disagree			Same as before		Not before or currently		Active as before	Levels of inactivity/activity fluctuated quite dramatically throughout the pandemic, this is true of diet too		Slightly Increased	Slightly Increased	Marked Increased	No Change	No Change	Slightly Decreased	No Change		Fairly Often	Sometimes	Almost Never		No	No	No		Several days	Several days	Several days	More than half of days	Not at all
611710-611701-65647057	Paramedic Science	3rd year	Female		24	White: English/ Welsh/ Scottish/ Northern Irish/ British		No religion			Disagree	Agree	Strongly Agree	Strongly Disagree	Disagree	Disagree	Strongly Disagree	Disagree	Disagree			Better than before		Not before or currently		Decreased			No Change	No Change	Slightly Increased	No Change	Slightly Increased	Slightly Decreased	No Change		Very Often	Sometimes	Sometimes		Yes	Yes	Yes		More than half of days	More than half of days	Several days	Not at all	Several days
611710-611701-65656449	Medicine	3rd year	Male		20	Asian: Indian		Hindu			Disagree	Neither Disagree nor Agree	Strongly Agree	Neither Disagree nor Agree	Disagree	Agree	Disagree	Neither Disagree nor Agree	Strongly Agree	All changes have not been necessarily bad		Same as before		Not before or currently		Increased	Having more time to myself to focus on fitness		No Change	No Change	Slightly Decreased	No Change	No Change	Slightly Increased	Slightly Decreased		Sometimes	Very Often	Almost Never		No	No	No		Several days	Several days	Not at all	Not at all	Not at all
611710-611701-65657915	Medicine	2nd year	Female		19	White: English/ Welsh/ Scottish/ Northern Irish/ British		Christian (all denominations)			Disagree	Agree	Strongly Agree	Strongly Disagree	Agree	Neither Disagree nor Agree	Neither Disagree nor Agree	Strongly Disagree	Strongly Agree			Better than before		Not before or currently		Increased	I have taken more time for myself and started new activities such as yoga to stay mentally healthy during this stressful period		Slightly Increased	Slightly Increased	Slightly Increased	Marked Increased	No Change	Marked Decrease	Slightly Decreased		Very Often	Sometimes	Very Often		Not Applicable	Yes	Yes		Nearly everyday	More than half of days	Several days	Several days	More than half of days
611710-611701-65677803	adult nursing	3rd year	Female		37	Other	polish	Christian (all denominations)			Strongly Disagree	Strongly Disagree	Strongly Disagree	Strongly Disagree	Strongly Disagree	Strongly Agree	Agree	Strongly Disagree	Neither Disagree nor Agree			Better than before		Not before or currently		Increased			Marked Increased	Marked Increased	Marked Increased	Marked Increased	Marked Increased	Marked Increased	Marked Increased		Fairly Often	Sometimes	Fairly Often		Yes	Yes	Yes		Several days	Several days	Several days	Several days	Several days
611710-611701-65680201	Medical Science	3rd year	Female		19	Black: African		Christian (all denominations)			Disagree	Disagree	Agree	Strongly Disagree	Agree	Agree	Strongly Agree	Strongly Disagree	Strongly Agree			Better than before		Not before or currently		Decreased			Slightly Decreased	Slightly Increased	No Change	Marked Decrease	Marked Decrease	Slightly Decreased	Slightly Increased		Fairly Often	Very Often	Sometimes		No	No	No		Several days	More than half of days	Several days	Several days	Several days
611710-611701-65684000	MENTAL HEALTH	1st year	Male		30-40	Black: African		Christian (all denominations)			Agree	Strongly Disagree	Agree	Neither Disagree nor Agree	Neither Disagree nor Agree	Agree	Agree	Neither Disagree nor Agree	Strongly Agree	WHEN IS THIS PANDEMIC ENDING?		Same as before		Not before or currently		Increased	NO		Marked Increased	Can’t Say	No Change	Slightly Decreased	Slightly Increased	No Change	Marked Decrease		Sometimes	Fairly Often	Fairly Often		Yes	Not Applicable	No		Not at all	Not at all	Not at all	Not at all	Not at all
611710-611701-65689916	Public Health	1st year	Female		21	White: English/ Welsh/ Scottish/ Northern Irish/ British		Christian (all denominations)			Agree	Neither Disagree nor Agree	Neither Disagree nor Agree	Disagree	Disagree	Neither Disagree nor Agree	Agree	Neither Disagree nor Agree	Agree			Better than before		Not before or currently		Increased			No Change	No Change	No Change	No Change	No Change	No Change	No Change		Never	Fairly Often	Never		No	No	No		Not at all	Not at all	Not at all	Several days	Not at all
611710-611701-65693396	MA Social Work	1st year	Female		38	Black: African		Christian (all denominations)			Neither Disagree nor Agree	Agree	Neither Disagree nor Agree	Neither Disagree nor Agree	Neither Disagree nor Agree	Agree	Agree	Disagree	Agree			Same as before		Not before or currently		Active as before			No Change	Slightly Increased	No Change	Slightly Increased	No Change	No Change	Slightly Increased		Sometimes	Fairly Often	Almost Never		Yes	Not Applicable	Not Applicable		Not at all	Not at all	Not at all	Not at all	Not at all
611710-611701-65695895	EdD		Female		62	White: English/ Welsh/ Scottish/ Northern Irish/ British		No religion						Strongly Disagree								Worse than before		Not before or currently		Decreased			Slightly Increased	No Change	Slightly Increased	Marked Increased	No Change	Marked Decrease	Slightly Increased		Fairly Often	Fairly Often	Sometimes		Yes	Yes	Yes		Nearly everyday	Nearly everyday	More than half of days	Not at all	Several days
611710-611701-65697993	Medicine	2nd year	Male		20	Asian: Indian		Other	Jain		Disagree	Agree	Neither Disagree nor Agree	Strongly Disagree	Neither Disagree nor Agree	Agree	Agree	Disagree	Strongly Agree			Better than before		Not before or currently		Increased			No Change	Slightly Decreased	Can’t Say	No Change	Marked Increased	No Change	Slightly Increased		Sometimes	Fairly Often	Fairly Often		Yes	Yes	No		Several days	More than half of days	Not at all	Not at all	Several days
611710-611701-65727947	Medicine	2nd year	Male		20	White: English/ Welsh/ Scottish/ Northern Irish/ British		Christian (all denominations)			Disagree	Agree	Agree	Disagree	Agree	Disagree	Strongly Disagree	Disagree	Agree			Worse than before		Yes, before and now		Decreased			No Change	Slightly Increased	Marked Increased	Slightly Increased	Can’t Say	Slightly Decreased	Marked Decrease		Sometimes	Very Often	Almost Never		Yes	No	Yes		Not at all	Not at all	Several days	Several days	Not at all
611710-611701-65744048	BA Social Work	2nd year	Female		47	White: English/ Welsh/ Scottish/ Northern Irish/ British		No religion			Disagree	Agree	Strongly Agree	Neither Disagree nor Agree	Strongly Agree	Neither Disagree nor Agree	Strongly Disagree	Disagree	Disagree			Worse than before		Yes, before but not now		Active as before			Slightly Increased	Slightly Increased	Marked Increased	Slightly Increased	No Change	Marked Increased	Slightly Increased		Fairly Often	Sometimes	Sometimes		Yes	Yes	No		More than half of days	More than half of days	More than half of days	More than half of days	More than half of days
611710-611701-65754244	BSc(HONS)international Business management	1st year	Male		45	Asian: Bangladeshi		Muslim			Strongly Agree	Agree	Agree	Disagree	Strongly Agree	Strongly Agree	Strongly Agree	Strongly Agree	Strongly Agree	No		Better than before		Yes, before but not now		Active as before	No		Marked Decrease	Slightly Decreased	Slightly Decreased	Slightly Decreased	Slightly Decreased	Slightly Increased	Slightly Decreased		Sometimes	Fairly Often	Sometimes		No	No	No		More than half of days	Nearly everyday	More than half of days	Several days	Nearly everyday
611710-611701-65757495	Msc public health	1st year	Female		27	Asian: Indian		Hindu			Neither Disagree nor Agree	Agree	Agree	Agree	Strongly Agree	Agree	Agree	Disagree	Agree			Worse than before		Not before or currently		Decreased			Slightly Increased	Slightly Increased	Slightly Increased	Slightly Increased	Marked Increased	No Change	Slightly Increased		Fairly Often	Fairly Often	Sometimes		Yes	Yes	Yes		Nearly everyday	Nearly everyday	More than half of days	More than half of days	Nearly everyday
611710-611701-65757957	child nursing	1st year	Female		18	White: English/ Welsh/ Scottish/ Northern Irish/ British		No religion			Disagree	Strongly Agree	Strongly Agree	Disagree	Strongly Agree	Neither Disagree nor Agree	Disagree	Disagree	Neither Disagree nor Agree			Worse than before		Not before or currently		Decreased			Marked Increased	No Change	Marked Increased	Slightly Increased	Marked Increased	Marked Decrease	Marked Decrease		Very Often	Almost Never	Very Often		Yes	Yes	Yes		Nearly everyday	Nearly everyday	Nearly everyday	Several days	Nearly everyday
611710-611701-65776398	Medicine	3rd year	Female		28	White: English/ Welsh/ Scottish/ Northern Irish/ British		No religion			Disagree	Agree	Strongly Agree	Neither Disagree nor Agree	Agree	Disagree	Disagree	Strongly Disagree	Agree			Better than before		Not before or currently		Increased			No Change	Slightly Increased	Marked Increased	Marked Increased	Slightly Increased	No Change	Slightly Increased		Fairly Often	Sometimes	Fairly Often		Yes	Yes	Yes		Several days	Several days	Several days	Several days	Several days
611710-611701-65797593	Operation Department Practitioner	2nd year	Female		59	Other	African	Other	Catholic Christian		Disagree	Strongly Agree	Strongly Agree	Agree	Agree	Neither Disagree nor Agree	Agree	Neither Disagree nor Agree	Neither Disagree nor Agree			Worse than before		Not before or currently		Active as before			Can’t Say	Slightly Decreased	Slightly Increased	Slightly Increased	Slightly Increased	Slightly Decreased	Marked Increased		Fairly Often	Sometimes	Very Often		Yes	Yes	Yes		More than half of days	More than half of days	More than half of days	More than half of days	Not at all
611710-611701-65823469	Adult nursing	2nd year	Female		19	Black: African		Christian (all denominations)			Neither Disagree nor Agree	Strongly Agree	Agree	Agree	Agree	Neither Disagree nor Agree	Strongly Disagree	Disagree	Agree			Worse than before		Not before or currently		Decreased			Slightly Increased	Slightly Increased	Marked Increased	Slightly Increased	Slightly Increased	Slightly Decreased	Slightly Decreased		Fairly Often	Sometimes	Fairly Often		Yes	Yes	Yes		Several days	Several days	Not at all	Several days	Not at all
611710-611701-65833592	MA Early Childhood Education	Graduated last year	Female		26	White: English/ Welsh/ Scottish/ Northern Irish/ British		No religion			Disagree	Agree	Neither Disagree nor Agree	Neither Disagree nor Agree	Strongly Agree	Disagree	Disagree	Disagree	Neither Disagree nor Agree			Worse than before		Yes, before and now		Decreased			Slightly Increased	Marked Increased	Slightly Decreased	Slightly Increased	Slightly Increased	Marked Decrease	Slightly Increased		Very Often	Fairly Often	Sometimes		Yes	Yes	Not Applicable		Nearly everyday	More than half of days	Several days	Several days	More than half of days
611710-611701-65838732	ODP	1st year	Female		20	Other	kurdish	Muslim			Agree	Disagree	Disagree	Disagree	Disagree	Agree	Agree	Neither Disagree nor Agree	Neither Disagree nor Agree			Same as before		Not before or currently		Active as before			No Change	No Change	Slightly Increased	No Change	Slightly Increased	Slightly Increased	Slightly Increased		Sometimes	Sometimes	Almost Never		Yes	No	No		Several days	Several days	Several days	Not at all	Several days
611710-611701-65880395	Business Management	3rd year	Female		27	Other	White other	No religion			Strongly Disagree	Strongly Agree	Strongly Agree	Strongly Agree	Strongly Agree	Disagree	Strongly Disagree	Strongly Disagree	Strongly Disagree			Same as before		Not before or currently		Increased			Slightly Increased	Marked Increased	Marked Increased	Marked Increased	Slightly Increased	Marked Decrease	Slightly Increased		Fairly Often	Never	Fairly Often		Yes	Yes	Yes		Nearly everyday	Nearly everyday	Nearly everyday	Nearly everyday	Nearly everyday
611710-611701-65895037	MSc in HealthCare Management	1st year	Female		41	White: English/ Welsh/ Scottish/ Northern Irish/ British		Christian (all denominations)			Neither Disagree nor Agree	Agree	Agree	Neither Disagree nor Agree	Agree	Neither Disagree nor Agree	Neither Disagree nor Agree	Neither Disagree nor Agree	Neither Disagree nor Agree			Worse than before		Not before or currently		Active as before			Slightly Increased	Slightly Increased	Marked Increased	Marked Increased	No Change	Slightly Decreased	Slightly Increased		Sometimes	Very Often	Sometimes		No	Yes	Yes		Several days	Several days	Several days	Several days	Several days
611710-611701-65947725	Early Childhood Studies	2nd year	Female		43	Asian: Chinese		No religion			Agree	Strongly Disagree	Disagree	Neither Disagree nor Agree	Neither Disagree nor Agree	Agree	Neither Disagree nor Agree	Neither Disagree nor Agree	Agree			Worse than before		Not before or currently		Decreased			Slightly Increased	No Change	Slightly Increased	Slightly Increased	Slightly Increased	No Change	Slightly Increased		Sometimes	Fairly Often	Sometimes		No	No	No		Several days	Several days	Several days	Not at all	Not at all
611710-611701-65952652	Medicine	1st year	Female		18	Other	Sri Lankan	Christian (all denominations)			Neither Disagree nor Agree	Agree	Agree	Strongly Disagree	Neither Disagree nor Agree	Agree	Neither Disagree nor Agree	Neither Disagree nor Agree	Disagree			Same as before		Not before or currently		Active as before			Slightly Increased	No Change	No Change	No Change	Slightly Increased	No Change	Slightly Decreased		Fairly Often	Sometimes	Almost Never		Not Applicable	No	No		Several days	Several days	Several days	Not at all	Several days
611710-611701-65952660	Medicine	1st year	Female		19	Asian: Pakistani		Muslim			Neither Disagree nor Agree	Strongly Agree	Strongly Agree	Strongly Disagree	Agree	Neither Disagree nor Agree	Disagree	Neither Disagree nor Agree	Strongly Agree			Worse than before		Not before or currently		Decreased			Marked Increased	Marked Increased	Marked Increased	Marked Increased	No Change	No Change	Slightly Increased		Very Often	Sometimes	Sometimes		Yes	Yes	No		More than half of days	Several days	Nearly everyday	Nearly everyday	Several days
611710-611701-65952716	medicine	1st year	Female		19	Asian: Pakistani		Muslim			Disagree	Neither Disagree nor Agree	Agree	Neither Disagree nor Agree	Agree	Neither Disagree nor Agree	Neither Disagree nor Agree	Disagree	Agree			Worse than before		Not before or currently		Increased			No Change	Slightly Increased	Slightly Increased	No Change	No Change	No Change	Slightly Decreased		Almost Never	Very Often	Sometimes		Yes	No	Yes		Not at all	Not at all	Not at all	Not at all	Not at all
611710-611701-65952826	Medicine	1st year	Female		18	White: English/ Welsh/ Scottish/ Northern Irish/ British		No religion			Neither Disagree nor Agree	Agree	Agree	Disagree	Agree	Neither Disagree nor Agree	Disagree	Neither Disagree nor Agree	Disagree			Same as before		Not before or currently		Active as before			Slightly Increased	No Change	Marked Increased	Marked Increased	No Change	Slightly Decreased	Slightly Decreased		Very Often	Almost Never	Fairly Often		No	Yes	Yes		Several days	Several days	Not at all	Not at all	Several days
611710-611701-65952856	Medicine	1st year	Male		20	Mixed: White and Asian		Muslim			Agree	Agree	Strongly Agree	Strongly Disagree	Disagree	Neither Disagree nor Agree	Disagree	Disagree	Neither Disagree nor Agree			Same as before		Not before or currently		Active as before			No Change	No Change	No Change	No Change	No Change	No Change	No Change		Never	Very Often	Almost Never		No	No	No		Not at all	Several days	Not at all	Several days	Not at all
611710-611701-65952944	Medicine	3rd year	Female		21	White: English/ Welsh/ Scottish/ Northern Irish/ British		Christian (all denominations)			Disagree	Neither Disagree nor Agree	Strongly Agree	Disagree	Agree	Disagree	Disagree	Disagree	Agree			Same as before		Not before or currently		Increased			Slightly Increased	No Change	Slightly Increased	Slightly Increased	Slightly Increased	Slightly Decreased	No Change		Fairly Often	Fairly Often	Sometimes		Yes	Yes	No		Several days	Several days	Several days	Several days	Several days
611710-611701-65953035	Medicine	1st year	Female		18	Asian: Pakistani		Muslim			Strongly Disagree	Agree	Neither Disagree nor Agree	Neither Disagree nor Agree	Disagree	Agree	Agree	Disagree	Agree			Same as before		Not before or currently		Decreased	having lectures online decreases the amount of activity i do		Slightly Increased	Marked Decrease	Marked Decrease	Slightly Increased	Slightly Decreased	Marked Increased	Slightly Increased		Almost Never	Fairly Often	Never		Yes	Not Applicable	Yes		Several days	Several days	Not at all	Not at all	Not at all
611710-611701-65953635	Medicine	1st year	Male		19	Asian: Indian		Hindu			Agree	Disagree	Agree	Strongly Disagree	Disagree	Disagree	Disagree	Disagree	Strongly Disagree			Same as before		Not before or currently		Active as before			Marked Increased	Marked Increased	Slightly Increased	Marked Increased	Marked Increased	No Change	No Change		Fairly Often	Sometimes	Fairly Often		Yes	Yes	Yes		Nearly everyday	Nearly everyday	More than half of days	Several days	Not at all
611710-611701-65954555	Medicine	1st year	Female		18	Asian: Pakistani		Muslim			Strongly Agree	Agree	Agree	Strongly Disagree	Neither Disagree nor Agree	Agree	Agree	Neither Disagree nor Agree	Agree			Same as before		Not before or currently		Decreased			No Change	Slightly Increased	Slightly Increased	Slightly Increased	No Change	Slightly Increased	Slightly Increased		Sometimes	Sometimes	Very Often		Yes	Yes	Yes		Several days	More than half of days	Not at all	Several days	Not at all
611710-611701-65955274	Medicine	1st year	Female		18	Asian: Indian		Hindu			Disagree	Agree	Agree	Strongly Disagree	Agree	Agree	Disagree	Disagree	Neither Disagree nor Agree			Better than before		Not before or currently		Increased			Slightly Increased	No Change	Slightly Increased	Slightly Increased	Slightly Increased	No Change	No Change		Fairly Often	Sometimes	Sometimes		Yes	Yes	Yes		Several days	Several days	More than half of days	Several days	Several days
611710-611701-65959417	Medicine	1st year	Female		23	Mixed: White and Asian		No religion			Agree	Agree	Strongly Agree	Strongly Disagree	Agree	Agree	Neither Disagree nor Agree	Neither Disagree nor Agree	Agree			Better than before		Not before or currently		Increased			Slightly Increased	Slightly Increased	Slightly Increased	Slightly Increased	Slightly Increased	Marked Decrease	No Change		Fairly Often	Fairly Often	Sometimes		No	Yes	No		More than half of days	Nearly everyday	Several days	Several days	More than half of days
611710-611701-65968379	PhD Health and Social Care	3rd year	Male		30	White: English/ Welsh/ Scottish/ Northern Irish/ British		No religion			Strongly Agree	Neither Disagree nor Agree	Disagree	Neither Disagree nor Agree	Disagree	Strongly Agree	Strongly Agree	Strongly Agree	Agree			Same as before		Yes, before but not now		Decreased			Slightly Increased	Slightly Increased	Slightly Increased	Slightly Increased	No Change	No Change	No Change		Fairly Often	Sometimes	Sometimes		Yes	Yes	Yes		Several days	Several days	Not at all	Several days	Not at all
611710-611701-65972122	BSc. Nursing (Adult)	1st year	Female		39	Other	Other Asian background	Christian (all denominations)			Disagree	Agree	Strongly Agree	Strongly Disagree	Strongly Agree	Neither Disagree nor Agree	Disagree	Strongly Disagree	Agree			Same as before		Not before or currently		Decreased			Slightly Increased	Slightly Increased	No Change	Marked Increased	Marked Increased	No Change	Slightly Increased		Very Often	Fairly Often	Sometimes		Yes	Not Applicable	Yes		More than half of days	Nearly everyday	More than half of days	More than half of days	Several days
611710-611701-66017384	Adult Nurse	2nd year	Female		23	Black: African		Christian (all denominations)			Strongly Disagree	Strongly Agree	Strongly Agree	Neither Disagree nor Agree	Strongly Agree	Strongly Agree	Neither Disagree nor Agree	Neither Disagree nor Agree	Neither Disagree nor Agree			Worse than before		Not before or currently		Decreased			Slightly Increased	Marked Increased	Marked Increased	Marked Increased	Marked Increased	Marked Increased	Marked Increased		Sometimes	Sometimes	Sometimes		Yes	Yes	Yes		Several days	Nearly everyday	Nearly everyday	Nearly everyday	Nearly everyday
611710-611701-66022412	Diploma in Paramedic Science	3rd year	Male		50	White: English/ Welsh/ Scottish/ Northern Irish/ British		Christian (all denominations)			Agree	Agree	Neither Disagree nor Agree	Disagree	Disagree	Agree	Neither Disagree nor Agree	Neither Disagree nor Agree	Disagree			Same as before		Not before or currently		Active as before			No Change	No Change	No Change	No Change	No Change	No Change	No Change		Sometimes	Sometimes	Sometimes		No	Yes	No		Not at all	Several days	Several days	Several days	Not at all
611710-611701-66034596	Social Work BA	2nd year	Female		35	White: English/ Welsh/ Scottish/ Northern Irish/ British		No religion			Agree	Agree	Agree	Strongly Disagree	Agree	Strongly Agree	Strongly Agree	Agree	Strongly Agree			Worse than before		Yes, before and now		Increased			Slightly Increased	Slightly Increased	No Change	No Change	No Change	Marked Increased	Slightly Increased		Sometimes	Fairly Often	Sometimes		No	Yes	Yes		More than half of days	More than half of days	More than half of days	Several days	More than half of days
611710-611701-66040870	BA Early Childhood Studies	2nd year	Female		40	White: English/ Welsh/ Scottish/ Northern Irish/ British		Christian (all denominations)			Agree	Agree	Agree	Agree	Agree	Neither Disagree nor Agree	Disagree	Disagree	Agree			Worse than before		Not before or currently		Decreased			Slightly Increased	Slightly Increased	Marked Increased	Marked Increased	Slightly Increased	No Change	No Change		Fairly Often	Sometimes	Sometimes		Yes	Yes	Yes		Several days	More than half of days	Several days	Several days	Several days
611710-611701-66163273	Medicine	2nd year	Female		21	Asian: Indian		No religion			Disagree	Strongly Agree	Strongly Agree	Strongly Disagree	Agree	Disagree	Disagree	Neither Disagree nor Agree	Strongly Agree			Worse than before		Not before or currently		Inactive as before			Marked Increased	No Change	Slightly Increased	Slightly Increased	Marked Increased	Marked Decrease	Can’t Say		Very Often	Sometimes	Fairly Often		Yes	Yes	Yes		More than half of days	Nearly everyday	Several days	Not at all	More than half of days
611710-611701-66180510		Graduated last year	Female		54	White: English/ Welsh/ Scottish/ Northern Irish/ British		Christian (all denominations)			Agree	Disagree	Agree	Disagree	Agree	Agree	Agree	Agree	Agree			Same as before		Not before or currently		Decreased			Slightly Increased	Slightly Increased	Slightly Increased	Slightly Increased	Slightly Increased	Slightly Increased	Slightly Decreased		Fairly Often	Sometimes	Sometimes		Yes	Yes	Not Applicable		Several days	Not at all	Several days	Not at all	Several days
611710-611701-66240947	PhD	3rd year	Female		37	White: English/ Welsh/ Scottish/ Northern Irish/ British		No religion			Agree	Agree	Strongly Disagree	Strongly Disagree	Strongly Agree	Neither Disagree nor Agree	Agree	Neither Disagree nor Agree	Agree	An a PhD student, I have mainly accessed supervisions online rather than training. I have access an online research conference and several training sessions. The support from my supervisors has been excellent. The support from the wider doctoral school has been average.		Same as before		Not before or currently		Active as before	I think these questions don't really fully capture the experience over the 6 months. From March to August, I didn't exercise or eat well, I put on significant weight and started to struggle with anxiety and depression. From August, I have been exercising 4 times a week and eating healthily. This is following a course of CBT and as gyms have re-opened.		Marked Increased	Marked Increased	Marked Increased	Marked Increased	Marked Increased	Marked Increased	Slightly Increased		Very Often	Almost Never	Fairly Often		Yes	Yes	Yes		Nearly everyday	Nearly everyday	Nearly everyday	Nearly everyday	Nearly everyday
611710-611701-66315099	MSc public health	1st year	Female		30	Black: African		Muslim			Strongly Disagree	Neither Disagree nor Agree	Strongly Disagree	Disagree	Agree	Agree	Agree	Disagree	Agree			Same as before		Not before or currently		Active as before			No Change	No Change	No Change	No Change	Marked Decrease	Slightly Increased	No Change		Sometimes	Very Often	Almost Never		No	No	No		Not at all	Nearly everyday	Several days	Several days	More than half of days
611710-611701-66400566	Adult nursing	1st year	Female		18	Black: African		Christian (all denominations)			Neither Disagree nor Agree	Neither Disagree nor Agree	Strongly Agree	Neither Disagree nor Agree	Strongly Agree	Neither Disagree nor Agree	Strongly Disagree	Strongly Disagree	Disagree			Same as before		Not before or currently		Inactive as before			No Change	No Change	Slightly Increased	No Change	No Change	Marked Decrease	Slightly Decreased		Fairly Often	Very Often	Sometimes		Yes	Not Applicable	Yes		Not at all	Several days	Not at all	Not at all	Not at all
611710-611701-66473167	Master's in Public Health		Female		25	Black: African		Christian (all denominations)			Agree	Agree	Agree	Disagree	Disagree	Agree	Strongly Agree	Disagree	Disagree			Same as before		Not before or currently		Decreased			Slightly Increased	No Change	Slightly Decreased	Slightly Decreased	Marked Increased	Marked Increased	Marked Increased		Sometimes	Fairly Often	Fairly Often		Yes	Yes	Yes		Several days	Several days	Several days	Several days	Several days
611710-611701-66730747	Midwifery	1st year	Female		18	White: English/ Welsh/ Scottish/ Northern Irish/ British		No religion			Agree	Strongly Agree	Agree	Strongly Disagree	Agree	Agree	Disagree	Disagree	Disagree			Same as before		Not before or currently		Decreased			Slightly Increased	Marked Increased	Marked Increased	Slightly Increased	Marked Decrease	Marked Increased	No Change		Sometimes	Sometimes	Fairly Often		No	Yes	Yes		Several days	More than half of days	Not at all	Nearly everyday	Several days
611710-611701-66731179	Midwifery	1st year	Female		28	White: English/ Welsh/ Scottish/ Northern Irish/ British		No religion			Neither Disagree nor Agree	Agree	Strongly Agree	Neither Disagree nor Agree	Strongly Agree	Agree	Disagree	Disagree	Agree			Worse than before		Yes, before but not now		Decreased			Marked Increased	Marked Increased	Marked Increased	Marked Increased	Marked Increased	Marked Increased	Marked Increased		Fairly Often	Fairly Often	Fairly Often		Yes	Yes	Yes		Several days	More than half of days	More than half of days	More than half of days	More than half of days
611710-611701-66731323	Midwifery	1st year	Female		29	White: English/ Welsh/ Scottish/ Northern Irish/ British		No religion			Agree	Agree	Agree	Agree	Disagree	Disagree	Neither Disagree nor Agree	Neither Disagree nor Agree	Strongly Agree			Worse than before		Yes, before and now		Decreased			Marked Increased	Marked Increased	Marked Increased	Marked Increased	Marked Increased	Marked Increased	Marked Increased		Very Often		Fairly Often		Yes	Yes	Yes		Nearly everyday	Nearly everyday	Nearly everyday	Nearly everyday	Several days
611710-611701-66731367	Midwifery	1st year	Female		18	White: English/ Welsh/ Scottish/ Northern Irish/ British		No religion			Disagree	Agree	Strongly Agree	Strongly Disagree	Neither Disagree nor Agree	Disagree	Strongly Disagree	Disagree	Strongly Disagree			Worse than before		Not before or currently		Increased			No Change	No Change	No Change	No Change	No Change	Marked Decrease	No Change		Very Often	Sometimes	Sometimes		No	Yes	Yes		Not at all	Several days	Not at all	Nearly everyday	Not at all
611710-611701-66731385	Midwifery	1st year	Female		18	White: English/ Welsh/ Scottish/ Northern Irish/ British		No religion			Agree	Strongly Agree	Strongly Agree	Disagree	Strongly Agree	Disagree	Strongly Disagree	Neither Disagree nor Agree	Strongly Disagree			Worse than before		Not before or currently		Decreased			Slightly Increased	Marked Increased	Slightly Increased	Slightly Increased	No Change	Slightly Decreased	Marked Increased		Very Often	Fairly Often	Very Often		No	No	No		Nearly everyday	Nearly everyday	Not at all	Several days	Not at all
611710-611701-66731500	Midwifery	1st year	Female		20	White: English/ Welsh/ Scottish/ Northern Irish/ British		No religion			Disagree	Strongly Agree	Agree	Strongly Disagree	Strongly Disagree	Disagree	Disagree	Strongly Disagree	Neither Disagree nor Agree			Worse than before		Not before or currently		Increased			Slightly Increased	Slightly Increased	No Change	Marked Increased	Slightly Increased	No Change	No Change		Fairly Often	Sometimes	Fairly Often		Yes	Yes	Yes		More than half of days	Nearly everyday	Not at all	Several days	Nearly everyday
611710-611701-66731616	Midwifery	1st year	Female		21	White: English/ Welsh/ Scottish/ Northern Irish/ British		No religion			Neither Disagree nor Agree	Agree	Strongly Agree	Strongly Disagree	Neither Disagree nor Agree	Neither Disagree nor Agree	Strongly Disagree	Neither Disagree nor Agree	Strongly Agree			Same as before		Not before or currently		Decreased			No Change	Slightly Increased	No Change	Slightly Increased	No Change	Marked Increased	Slightly Increased		Sometimes	Sometimes	Almost Never		No	Yes	No		Several days	Several days	Several days	Several days	Several days
611710-611701-66731604	Midwifery	1st year	Female		19	White: English/ Welsh/ Scottish/ Northern Irish/ British		No religion			Neither Disagree nor Agree	Agree	Agree	Disagree	Strongly Agree	Agree	Disagree	Disagree	Neither Disagree nor Agree			Same as before		Not before or currently		Decreased			No Change	Slightly Increased	Slightly Increased	Slightly Increased	Slightly Increased	Slightly Decreased	Slightly Decreased		Sometimes	Sometimes	Almost Never		No	Yes	No		Not at all	Several days	Several days	Several days	Not at all
611710-611701-66733611	Midwifery	1st year	Female		18	White: English/ Welsh/ Scottish/ Northern Irish/ British		No religion			Agree	Agree	Strongly Agree	Strongly Disagree	Neither Disagree nor Agree	Agree	Agree	Disagree	Neither Disagree nor Agree			Worse than before		Not before or currently		Decreased			Slightly Increased	Slightly Increased	Slightly Increased	Slightly Increased	Marked Increased	Marked Increased	Slightly Decreased		Fairly Often	Sometimes	Sometimes		No	Yes	Yes		More than half of days	More than half of days	Several days	Several days	More than half of days
611710-611701-66737100	Primary education studies	3rd year	Female		20	White: English/ Welsh/ Scottish/ Northern Irish/ British		Christian (all denominations)			Agree	Neither Disagree nor Agree	Neither Disagree nor Agree	Neither Disagree nor Agree	Neither Disagree nor Agree	Agree	Neither Disagree nor Agree	Neither Disagree nor Agree	Neither Disagree nor Agree			Same as before		Not before or currently		Increased			No Change	No Change	Slightly Increased	No Change	No Change	Slightly Decreased	No Change		Almost Never	Fairly Often	Almost Never		No	Yes	No		Not at all	Not at all	Not at all	Not at all	Not at all
611710-611701-66738777	Midwifery	1st year	Female		22	White: English/ Welsh/ Scottish/ Northern Irish/ British		No religion			Strongly Disagree	Agree	Strongly Agree	Neither Disagree nor Agree	Strongly Agree	Strongly Disagree	Strongly Disagree	Strongly Disagree	Strongly Agree	I feel like we have been left alone to self teach with only a few Q&A sessions with our lecturers. I expected more online lectures.		Same as before		Not before or currently		Decreased			No Change	Marked Increased	Slightly Increased	Marked Increased	Marked Increased	Marked Decrease	Marked Decrease		Very Often	Almost Never	Very Often		Yes	Yes	Yes		Several days	Nearly everyday	Nearly everyday	Nearly everyday	Not at all
611710-611701-66739149	Bsc midwifery	1st year	Female		28	Other	Other asian	Hindu			Neither Disagree nor Agree	Agree	Strongly Agree	Neither Disagree nor Agree	Strongly Agree	Neither Disagree nor Agree	Neither Disagree nor Agree	Agree	Strongly Agree			Same as before		Not before or currently		Decreased			Slightly Increased	Slightly Increased	Slightly Increased	Slightly Increased	No Change	No Change	No Change		Sometimes	Sometimes	Sometimes		Yes	No	Yes		Several days	Several days	Several days	Several days	Several days
611710-611701-66750717	Midwifery	1st year	Female		18	White: English/ Welsh/ Scottish/ Northern Irish/ British		No religion			Neither Disagree nor Agree	Strongly Agree	Strongly Agree	Agree	Agree	Agree	Disagree	Disagree	Disagree			Same as before		Yes, before and now		Decreased			Slightly Increased	Slightly Increased	No Change	Slightly Increased	Slightly Decreased	Slightly Increased	Slightly Increased		Fairly Often	Sometimes	Fairly Often		No	Yes	Yes		Several days	Several days	More than half of days	More than half of days	Several days
611710-611701-66753644	Primary Education	1st year	Female		24	White: English/ Welsh/ Scottish/ Northern Irish/ British		Christian (all denominations)			Neither Disagree nor Agree	Agree	Agree	Disagree	Strongly Agree	Agree	Neither Disagree nor Agree	Neither Disagree nor Agree	Disagree			Worse than before		Not before or currently		Decreased	Adopted more unhealthy behaviours in terms of sleep cycle.		Slightly Increased	Marked Increased	Marked Increased	No Change	Slightly Increased	Marked Decrease	Slightly Increased		Fairly Often	Sometimes	Fairly Often		No	Yes	Yes		More than half of days	More than half of days	More than half of days	More than half of days	Not at all
611710-611701-66766928	Child Nursing	1st year	Female		31	White: English/ Welsh/ Scottish/ Northern Irish/ British		No religion			Agree	Agree	Strongly Agree	Strongly Disagree	Agree	Strongly Agree	Neither Disagree nor Agree	Neither Disagree nor Agree	Agree	I have found it hard learning online as I am a visual learner, but it is useful to have the online resources to go back too		Better than before		Not before or currently		Decreased			Slightly Increased	Slightly Increased	No Change	Slightly Increased	No Change	Slightly Decreased	Slightly Decreased		Fairly Often	Very Often	Almost Never		No	Yes	No		Several days	Several days	Several days	Several days	Several days
611710-611701-66832802	Paramedic science	1st year	Female		21	Mixed: White and Asian		No religion			Neither Disagree nor Agree	Strongly Agree	Strongly Agree	Agree	Neither Disagree nor Agree	Disagree	Strongly Disagree	Disagree	Strongly Disagree			Worse than before		Not before or currently		Active as before			No Change	Slightly Increased	No Change	Slightly Increased	No Change	No Change	No Change		Sometimes	Sometimes	Sometimes		Yes	Yes	Yes		Nearly everyday	Nearly everyday	Several days	Nearly everyday	Nearly everyday
611710-611701-66894318	Paediatric Nursing	3rd year	Female		37	Black: Caribbean		Christian (all denominations)			Agree	Disagree	Agree	Neither Disagree nor Agree	Strongly Agree	Agree	Agree	Agree	Agree			Same as before		Not before or currently		Decreased			Marked Increased	Marked Increased	Marked Increased	Marked Increased	No Change	No Change	No Change		Fairly Often	Sometimes	Fairly Often		No	Yes	Yes		Nearly everyday	Nearly everyday	Nearly everyday	More than half of days	More than half of days
611710-611701-66894651	Mental Health Nursing	1st year	Female		39	White: English/ Welsh/ Scottish/ Northern Irish/ British		No religion			Neither Disagree nor Agree	Disagree	Agree	Disagree	Neither Disagree nor Agree	Agree	Disagree	Neither Disagree nor Agree	Agree			Same as before		Not before or currently		Active as before			No Change	Slightly Increased	Slightly Increased	No Change	No Change	Slightly Increased	No Change		Sometimes	Fairly Often	Almost Never		Yes	No	No		Several days	Several days	Several days	Several days	Not at all
611710-611701-66906613	Adult Nursing	2nd year	Male		28	White: English/ Welsh/ Scottish/ Northern Irish/ British		Christian (all denominations)			Agree	Disagree	Strongly Agree	Strongly Agree	Strongly Disagree	Agree	Neither Disagree nor Agree	Disagree	Disagree			Better than before		Not before or currently		Increased			No Change	Slightly Increased	Marked Increased	Slightly Increased	No Change	Marked Decrease	No Change		Sometimes	Fairly Often	Sometimes		No	No	No		Not at all	More than half of days	More than half of days	More than half of days	Not at all
611710-611701-66936452	Operating Department Practice	1st year	Female		43	White: English/ Welsh/ Scottish/ Northern Irish/ British		No religion			Neither Disagree nor Agree	Strongly Disagree	Agree	Neither Disagree nor Agree	Neither Disagree nor Agree	Strongly Disagree	Disagree	Agree	Neither Disagree nor Agree			Same as before		Yes, before and now		Active as before			Slightly Increased	Slightly Increased	No Change	Slightly Increased	Marked Increased	No Change	Slightly Increased		Sometimes	Fairly Often	Fairly Often		Yes	Not Applicable	Not Applicable		Several days	Several days	Several days	Several days	Not at all
611710-611701-66947932	mental health nursing	3rd year	Female		32	White: English/ Welsh/ Scottish/ Northern Irish/ British		No religion			Disagree	Strongly Agree	Agree	Strongly Agree	Disagree	Disagree	Disagree	Disagree	Strongly Disagree			Worse than before		Not before or currently		Decreased			Marked Increased	No Change	No Change	No Change	Marked Increased	No Change	No Change		Very Often	Almost Never	Very Often		Yes	Yes	Yes		More than half of days	More than half of days	More than half of days	Several days	Nearly everyday
611710-611701-66948498	midwifery	1st year	Female		31	White: English/ Welsh/ Scottish/ Northern Irish/ British		Christian (all denominations)			Agree	Disagree	Agree	Strongly Disagree	Strongly Disagree	Strongly Agree	Strongly Agree	Strongly Agree	Strongly Agree	Although I only started september so have no basis for comparison in ARU, i have attended university and gained an undergrad degree previously and ARU's standards are much higher, despite covid affecting education delivery. I have felt far more supported, far more educated and feel more on top of my studies than i did in my prior 3 year degree. This has also made childcare a lot easier as I do no…		Worse than before		Not before or currently		Decreased	I am a lot happier to spend my time at home with my family rather than trying to visit people and go out to entertain the children, I feel less pressured to socialise		Marked Decrease	No Change	Marked Decrease	Slightly Decreased	No Change	Slightly Increased	Marked Increased		Fairly Often	Very Often	Almost Never		No	No	No		Several days	Several days	Several days	Several days	Not at all
611710-611701-66978483	Adult nursing	1st year	Female		40	Black: African		Christian (all denominations)			Agree	Agree	Agree	Disagree	Agree	Agree	Agree	Neither Disagree nor Agree	Agree	none		Same as before		Not before or currently		Decreased			Marked Decrease	Marked Decrease	Marked Decrease	Marked Decrease	Marked Decrease	No Change	No Change		Sometimes	Very Often	Very Often		Yes	No	No		Not at all	Not at all	Not at all	Not at all	Not at all
611710-611701-67017947	Social Work	3rd year	Female		20	White: English/ Welsh/ Scottish/ Northern Irish/ British		No religion			Strongly Agree	Agree	Agree	Disagree	Disagree	Agree	Agree	Agree	Strongly Agree			Worse than before		Not before or currently		Decreased			Slightly Increased	No Change	No Change	Slightly Increased	Slightly Increased	Slightly Decreased	Marked Decrease		Very Often	Sometimes	Sometimes		Yes	Yes	Yes		Nearly everyday	Nearly everyday	More than half of days	More than half of days	Nearly everyday
611710-611701-67025772	social work	1st year	Female		22	Black: African		Christian (all denominations)			Agree	Agree	Strongly Agree	Disagree	Agree	Agree	Neither Disagree nor Agree	Agree	Disagree			Same as before		Not before or currently		Inactive as before			Slightly Increased	No Change	No Change	Slightly Increased	Slightly Increased	Marked Increased	Marked Increased		Fairly Often	Sometimes	Sometimes		Yes	Yes	No		Several days	Nearly everyday	Several days	Several days	Several days
611710-611701-67046848	Medicine	2nd year	Female		19	White: English/ Welsh/ Scottish/ Northern Irish/ British		Christian (all denominations)			Neither Disagree nor Agree	Agree	Strongly Agree	Neither Disagree nor Agree	Agree	Disagree	Disagree	Disagree	Strongly Agree			Better than before		Not before or currently		Increased	Sleeping patterns have altered, and I am sleeping later. Eating healthier but that is because I wasn’t wasting healthily last year anyway.		Marked Increased	Slightly Increased	Slightly Increased	No Change	Marked Increased	Slightly Decreased	Marked Decrease		Sometimes	Fairly Often	Fairly Often		Yes	Yes	Yes		More than half of days	Nearly everyday	Several days	Several days	Several days
611710-611701-67046840	Medicine	3rd year	Male		23	Asian: Chinese		Christian (all denominations)			Neither Disagree nor Agree	Neither Disagree nor Agree	Strongly Agree	Strongly Disagree	Agree	Disagree	Strongly Disagree	Disagree	Neither Disagree nor Agree	Powerpoints etc should be more closely monitored by faculty		Same as before		Not before or currently		Active as before			Slightly Increased	No Change	Slightly Increased	Slightly Increased	Slightly Increased	Slightly Decreased	No Change		Sometimes	Fairly Often	Almost Never		Yes	No	No		Not at all	Not at all	Not at all	Several days	Not at all
611710-611701-67064075	BA Social Work	1st year	Female		34	White: English/ Welsh/ Scottish/ Northern Irish/ British		No religion			Agree	Neither Disagree nor Agree	Agree	Disagree	Agree	Agree	Neither Disagree nor Agree	Neither Disagree nor Agree	Neither Disagree nor Agree	It is difficult to make a comparison with face to face teaching as I have not experienced that yet. I think the main thing I am missing out on is interaction with my peers and teachers		Worse than before		Yes, before and now		Decreased	I have been comfort eating a lot more which has impacted my mental health, however is a vicious circle as at the time it seems to make me feel happier		Slightly Increased	Slightly Increased	Slightly Increased	Slightly Increased	Slightly Increased	No Change	Slightly Increased		Fairly Often	Sometimes	Fairly Often		Yes	Yes	Yes		Nearly everyday	More than half of days	More than half of days	More than half of days	Several days
611710-611701-67082205	Adult Nursing	2nd year	Female		24	White: English/ Welsh/ Scottish/ Northern Irish/ British		No religion			Agree	Strongly Agree	Strongly Agree	Strongly Agree	Strongly Agree	Agree	Strongly Disagree	Strongly Disagree	Strongly Disagree			Worse than before		Not before or currently		Inactive as before			Marked Increased	Marked Increased	Marked Increased	Marked Increased	Marked Increased	Marked Increased	Slightly Increased		Very Often	Never	Very Often		Yes	Yes	Yes		Nearly everyday	Nearly everyday	Nearly everyday	Nearly everyday	Nearly everyday
611710-611701-67084380	BSc Adult Nursinf	2nd year	Female		19	White: English/ Welsh/ Scottish/ Northern Irish/ British		No religion			Agree	Strongly Agree	Strongly Agree	Strongly Agree	Strongly Agree	Disagree	Strongly Disagree	Neither Disagree nor Agree	Strongly Disagree			Worse than before		Not before or currently		Decreased			Slightly Increased	Slightly Increased	Slightly Increased	Slightly Increased	Marked Increased	Marked Increased	Slightly Increased		Fairly Often	Sometimes	Fairly Often		Yes	Yes	Yes		Several days	More than half of days	Several days	Several days	More than half of days
611710-611701-67084975	Adult Nursing	2nd year	Female		25	White: English/ Welsh/ Scottish/ Northern Irish/ British		No religion			Agree	Neither Disagree nor Agree	Strongly Agree	Strongly Agree	Strongly Agree	Neither Disagree nor Agree	Neither Disagree nor Agree	Disagree	Disagree			Worse than before		Not before but now yes		Decreased			Marked Increased	Marked Increased	Marked Increased	Marked Increased	Marked Increased	Marked Increased	Marked Increased		Very Often	Almost Never	Very Often		Yes	Yes	Yes		Nearly everyday	Nearly everyday		Nearly everyday	Nearly everyday
611710-611701-67090483	Nursing	2nd year	Female		19	Black: African		Christian (all denominations)			Disagree	Agree	Strongly Agree	Disagree	Agree	Disagree	Neither Disagree nor Agree	Disagree	Neither Disagree nor Agree			Same as before		Not before or currently		Decreased			Slightly Increased	Marked Increased	Marked Increased	Marked Increased	Slightly Increased	Slightly Decreased	Slightly Decreased		Fairly Often	Sometimes	Fairly Often		No	Yes	No		Several days	Several days	Several days	Several days	Several days
611710-611701-67189021	Medicine	1st year	Female		19	White: English/ Welsh/ Scottish/ Northern Irish/ British		No religion			Agree	Agree	Strongly Agree	Neither Disagree nor Agree	Agree	Neither Disagree nor Agree	Disagree	Neither Disagree nor Agree	Agree			Same as before		Not before or currently		Active as before	I am very active. I usually go to the gym 6 times a week. During lockdown when gyms were closed it was a struggle.		Slightly Increased	Marked Increased	No Change	Marked Increased	Marked Increased	No Change	Marked Decrease		Fairly Often	Sometimes	Sometimes		Yes	Yes	Yes		Several days	Several days	More than half of days	More than half of days	More than half of days
611710-611701-67253342	Mental nursing	1st year	Female		31	Black: African		Christian (all denominations)			Neither Disagree nor Agree	Strongly Agree	Strongly Agree	Neither Disagree nor Agree	Agree	Disagree	Strongly Disagree	Strongly Disagree	Agree	Personal tutor should really help new student for at least for 4 weeks, MS teams should be use more frequently for lectures not recorded video for student with learning disability and also there student who are not outspoken, it does not mean they don't have a problem, hence personal tutor should do a 1:1 within that first 4 weeks of uni. also a follow email to check on our welfare and asked how …		Worse than before		Not before or currently		Inactive as before			No Change	Slightly Increased	Slightly Increased	Slightly Increased	No Change	No Change	No Change		Fairly Often	Fairly Often	Fairly Often		No	Yes	Yes		Several days	More than half of days	Several days	Several days	Not at all
611710-611701-67254500	Paramedic Science	2nd year	Female		39	White: English/ Welsh/ Scottish/ Northern Irish/ British		Other	Pagan		Disagree	Agree	Strongly Agree	Disagree	Agree	Disagree	Disagree	Disagree	Agree			Worse than before		Not before or currently		Decreased	I stress eat and have a low metabolism. With limited access to gyms, I have been unable to keep up my fitness.		Slightly Increased	Marked Increased	Slightly Increased	Marked Increased	Marked Increased	No Change	Marked Increased		Very Often	Sometimes	Sometimes		Yes	Yes	Yes		More than half of days	More than half of days	Several days	More than half of days	More than half of days
611710-611701-67272372	mental health nursing	3rd year	Female		32	White: English/ Welsh/ Scottish/ Northern Irish/ British		No religion			Neither Disagree nor Agree	Strongly Agree	Strongly Agree	Neither Disagree nor Agree	Strongly Agree	Disagree	Disagree	Strongly Disagree	Strongly Disagree	no		Worse than before		Yes, before and now		Inactive as before	no		Slightly Increased	Marked Increased	Marked Increased	Marked Increased	No Change	Marked Increased	No Change		Very Often	Almost Never	Sometimes		Yes	Yes	Yes		More than half of days	More than half of days	Nearly everyday	Nearly everyday	Several days
611710-611701-67274548	Mental health nursing	3rd year	Female		44	White: English/ Welsh/ Scottish/ Northern Irish/ British		Christian (all denominations)			Agree	Strongly Agree	Agree	Agree	Disagree	Agree	Neither Disagree nor Agree	Disagree	Strongly Disagree			Same as before		Not before or currently		Active as before			Slightly Increased	Slightly Increased	No Change	Slightly Increased	Slightly Increased	Slightly Increased	No Change		Sometimes	Fairly Often	Almost Never		Yes	Yes	No		Several days	Several days	Not at all	Several days	Not at all
[truncated: 6 more columns]
